# Supplementary material for: Prediction of organic compound aqueous solubility using machine learning: a comparison study of descriptor-based and fingerprints-based models
Source: J Cheminform. 2023 Oct 18;15:99. doi: 10.1186/s13321-023-00752-6 (PMC10583449; doi:10.1186/s13321-023-00752-6)
Supplement: Supplementary file 1 — Additional file 1. Dataset. [file 13321_2023_752_MOESM1_ESM.csv]

SMILES	measured log(solubility:mol/L)
OCC1OC(CO)(OC2OC(CO)C(O)C(O)C2O)C(O)C1O	0.79
O[C@H]1[C@H](O[C@H](CO)[C@@H](O)[C@@H]1O)O[C@]1(CO)O[C@H](CO)[C@@H](O)[C@@H]1O	0.79
OC[C@@H]1O[C@](CO)(O[C@@H]2O[C@@H](CO)[C@H](O)[C@@H](O)[C@@H]2O)[C@H](O)[C@H]1O	0.79
CN1C[C@@H]2C[C@@H](C1)C3=CC=CC(=O)N3C2	0.65
CN1CC2CC(C1)C1=CC=CC(=O)N1C2	0.65
NCCNCCNCCN.NCCN(CCN)CCN	0.53
CN(C)C(=O)C1=C(C=CC=C1)C(=O)N(C)C	0.51
CN(C)C(=O)C1=CC(=CC=C1)C(=O)N(C)C	0.49
OCC1OC(OCC2OC(O)C(O)C(O)C2O)C(O)C(O)C1O	0.47
OCC1OC(OCC(O)C(O)C(O)C(O)C=O)C(O)C(O)C1O	0.47
OC1=CC2=C(C=C1)S(=O)(=O)C1=CC=CC=C1S2(=O)=O	0.42
OC[C@H]1O[C@H](O[C@H]2[C@H](O)[C@@H](O)[C@H](O)O[C@@H]2CO)[C@H](O)[C@@H](O)[C@@H]1O	0.36
OCC(O)C(OC1OC(CO)C(O)C(O)C1O)C(O)C(=O)CO	0.35
OC[C@H]1O[C@](O)(CO)[C@@H](O)C1O[C@@H]1O[C@H](CO)[C@H](O)[C@H](O)[C@@H]1O	0.35
OC[C@H]1O[C@@H](O[C@@H]2[C@@H](CO)O[C@](O)(CO)[C@H]2O)[C@H](O)[C@@H](O)[C@H]1O	0.35
O=P(N1CCOCC1)(N1CCOCC1)N1CCOCC1	0.3
CCOP(=O)(OCC)OP(=O)(OCC)OP(=O)(OCC)OP(=O)(OCC)OCC	0.3
OC[C@H](O)[C@@H](O)[C@H](O[C@@H]1O[C@H](CO)[C@H](O)[C@@H](O)[C@H]1O)[C@H](O)CO	0.29
OCC(O)C(O)C(O)C(O)COC1C(O)C(O)C(O)OC1CO	0.29
OCC(O)C(O)C(OC1OC(CO)C(O)C(O)C1O)C(O)CO	0.29
CN(C)C(=O)C1=CC=C(C=C1)C(=O)N(C)C	0.27
CCOC(CNCC(OCC)OCC)OCC	0.13
CC1N(C)CN2C1=NC1=C(C=CC=C1)C2=O	0.03
OCC1OC2(COC3(CO2)OC(CO)C(O)C3O)C(O)C1O	-0.01
OC[C@H]1OC2(COC3(CO2)O[C@H](CO)[C@@H](O)[C@@H]3O)[C@@H](O)[C@@H]1O	-0.01
SP(=S)(OC1=CC=CC=C1)OC1=CC=CC=C1	-0.07
CC(O)(CO)C(O)C12NC(=O)C(O)(NC1=O)C(=C)CCO2	-0.2
CC(O)(CO)C(O)[C@@]12NC(=O)[C@@](O)(NC1=O)C(=C)CCO2	-0.2
OC[C@@H]1O[C@H](O[C@H]2[C@@H](O)[C@H](O)[C@@H](O)O[C@H]2CO)[C@@H](O)[C@H](O)[C@H]1O	-0.24
CN(C)C1=NC(=O)N(C2CCCCC2)C(=O)N1C	-0.38
OS(=O)(=O)C1=CC2=C(OC3=C2C=CC=C3)C=C1	-0.47
OC(=O)CC(O)(CC(O)=O)C(=O)NC1=CC=CC=C1	-0.48
CC1OC(NC2=CC=C(C=C2)S(N)(=O)=O)C(O)C(O)C1O	-0.5
CCC(O)CN(CC(O)CC)CC(O)CC	-0.52
[H]OC([H])([H])[C@@]1([H])O[C@@]([H])(O[C@@]2([H])[C@]([H])(O[H])[C@@]([H])(O[H])[C@]([H])(O[H])O[C@]2([H])C([H])([H])O[H])[C@]([H])(O[H])[C@@]([H])(O[H])[C@@]1([H])O[H]	-0.53
CCCCP(=O)(CCCC)CCCC	-0.59
CCOC(=O)CC(O)(CC(=O)OCC)C(=O)OCC	-0.6
CCOCCOCCOCCOC(=O)C(C)=C	-0.6
O=C(NCCC1=CN=CN1)C1=CC=CC=C1	-0.63
O=C(NCCC1=CNC=N1)C1=CC=CC=C1	-0.63
CCCCCCOC1O[C@H](CO)[C@@H](O)[C@H](O)[C@H]1O	-0.66
OC(=O)CC1(O)CC(=O)N(C1=O)C1=CC=CC=C1	-0.68
CC(C)CC(N)C(=O)NC(CC(C)C)C(O)=O	-0.69
CC(O)C(=O)NCCCCCCNC(=O)C(C)O	-0.7
CC(=O)NC1=NC2=C(C=N1)N=CN2COCCOC(C)=O	-0.73
OC[C@H]1O[C@H](O[C@@H]2[C@H](O)[C@@H](O)[C@H](O)O[C@@H]2CO)[C@H](O)[C@@H](O)[C@H]1O	-0.82
CN(CCOC(=O)C1=CC=CC=C1)C(C)=O	-0.85
COC(=O)CC(SC1=CC=CC=C1)C(=O)OC	-0.85
COC1=CC=C(CC2NC(=O)N(C)C2=O)C=C1	-0.89
OCCOC(=O)NCCCCCCNC(=O)OCCO	-0.92
CN(CC(N)=O)C(=O)COC(=O)C1=CC=CC=C1	-0.92
CC1=CC=C(C=C1)S(=O)(=O)NC(CCC(O)=O)C(O)=O	-0.93
CCN(CC)C(C#N)C1=CC=CC=C1	-0.97
CCC(CO)(CO)COCC(CC)(CO)CO	-0.98
N[S](=O)(=O)c1ccc(NC2O[C@H](CO)[C@@H](O)[C@H](O)[C@@H]2O)cc1	-0.98
NS(=O)(=O)C1=CC=C(NC2C(O)OC(CO)C(O)C2O)C=C1	-0.98
O=C1CCN(CC1)Cc2ccccc2	-1.02
NC(=N)C1=CC=C(CCC2=CC=C(O2)C(N)=N)O1	-1.02
OC1=CC2=C(C=C1)N=C1C=CC(=O)C=C1O2	-1.03
NS(=O)(=O)C1=CC=C(NC2OC(CO)C(O)C(O)C2O)C=C1	-1.05
CN(CCO)C(=O)COC(=O)C1=CC=CC=C1	-1.09
CN(C)C(=O)CCOC(=O)C1=CC=CC=C1	-1.1
CCCN(CCC)C(=O)CCC(=O)OCC	-1.1
CC1CCCC(OC2CCCC(C)O2)O1	-1.11
CC(C)CC(N(CCC#N)CCC#N)C(O)=O	-1.14
CCOCCOC(=O)CSC1=CC=CC=C1	-1.22
CCCCCC(=O)NNC(=O)C1=CC=NC=C1	-1.24
CCCCCCN1C[C@H](CC1=O)C(=O)OC	-1.25
CCCCCCN1CC(CC1=O)C(=O)OC	-1.25
OCC1CCC2C3CC(CC3CO)C12	-1.25
OCC1OC(OC2=CC(=CC=C2)[N+]([O-])=O)C(O)C(O)C1O	-1.27
C1CNC2C(C1)CCC1CCCNC21	-1.27
COCCOC(=O)CCCCC(=O)OCCOC	-1.27
NCC(=O)NCC(=O)NC1=CC=C(C=C1)S(=O)(=O)NC1=NN=C(S1)S(N)(=O)=O	-1.29
O=C(OC1CCNCC1)C1=CC=CC=C1	-1.31
COC1=NC(C)=NC(NC(=O)NS(=O)(=O)C2=C(Cl)C=CC=C2)=N1	-1.385
CC(C)CC(Br)C(=O)NC(C)C(=O)NC(C)C(O)=O	-1.43
CC(=O)CC(CC(O)=O)C1=CC=CC=C1	-1.44
OCC1OC(OC2=CC=CC=C2)C(O)C(O)C1O	-1.46
CC(C)(O)C(=O)c1ccc(OCCO)cc1	-1.47
[O-]C(=O)[C@H](Cc1ccccc1)[NH2+]CCC#N	-1.49
OC(=O)C(CC1=CC=CC=C1)NCCC#N	-1.49
O=C1N(CC2CO2)C(=O)N(CC3CO3)C(=O)N1CC4CO4	-1.5
CCCC(CCC)C(=O)NCCCC(O)=O	-1.5
OC(=O)CSC(CCNC(=O)N(CCCl)N=O)N1C=C(F)C(=O)NC1=O	-1.52
CN1N(C(=O)C(NC(N)=O)=C1C)C1=CC=CC=C1	-1.52
CN(CCCCC(O)=O)S(=O)(=O)C1=CC=CC=C1	-1.56
COC1=CC(\C=C\C)=CC=C1OCC(O)=O	-1.58
CCC(C)C(=O)N(C)c1ccccc1	-1.58
CN(CCO)C(=O)COC(=O)C1=CC=CC=C1O	-1.6
Nc1ccc(Nc2ccc(cc2[S](O)(=O)=O)[N+]([O-])=O)cc1	-1.6
CCOC(CN(CC(OCC)OCC)N=O)OCC	-1.61
O=C(COC(=O)C1=CC=CC=C1)N1CCC1	-1.61
CC(=O)C(\CC(O)=O)=C\C1=CC=CC=C1	-1.61
CC(=O)C(CC(O)=O)=Cc1ccccc1	-1.61
CC(C)(O)C(=O)OCCC1=CC=CC=C1	-1.62
CCCOC(=O)C(/O)=C/Oc1ccccc1	-1.62
[O-][N+](=O)C1C(=O)CC(CC1=O)C1=CC=CC=C1	-1.67
[H]C([H])([H])C(=O)OC1([H])C([H])([H])C([H])(C([H])([H])[H])C([H])([H])C([H])([H])C1([H])C([H])(C([H])([H])[H])C([H])([H])[H]	-1.67
CC(COCC(C)OC(=O)C=C)OC(=O)C=C	-1.67
COCCOC(=O)OC1=CC=C(NC(C)=O)C=C1	-1.69
CC(CCC(O)=O)NC(=O)C1=CC=CC=C1	-1.69
CCCCOP(=O)(CCCC)CCCC	-1.72
CCC(CO)(COCC=C)COCC=C	-1.72
CNCc1cccc2ccccc12	-1.72
O=C1C=CC(c2cc(ccc2O)O)(C=C1)O	-1.73
CC1=NC(C)=C(S1)C(=O)NC1=CC=CC=C1	-1.73
COC(C)C(NC(=O)C1=CC=CC=C1)C(O)=O	-1.74
N=C1C=CC(C=C1)=NC1=CC=CC=C1	-1.74
CCCCOC(=O)C(O)C1=CC=CC=C1	-1.75
OC(=O)CN1C(CC2=CC=CC=C2)C(=O)NC1=O	-1.79
CCN(CC)CC(=O)OCN1N=CC2=C1N=CNC2=O	-1.79
CC1(C)NC(=O)N(CC2=CC=CC=C2)C1=O	-1.8
OCCNc1ccc(cc1[N+]([O-])=O)N(CCO)CCO	-1.8
CCCCC(=O)NCCNC(=O)CCCC	-1.81
CCCCN(C)N=NC1=CC=C(C=C1)C(O)=O	-1.81
CC(=O)N1CCN(CC1)c2ccc(O)cc2	-1.82
O=C(NCC)C(OC(Nc1ccccc1)=O)C	-1.83
CCNC(=O)[C@H](C)OC(=O)NC1=CC=CC=C1	-1.83
C=CCN1C(=O)N(CC=C)C(=O)N(CC=C)C1=O	-1.85
CCCCOCCOCCOCCCC	-1.86
CCCC(=O)OCN1C=NC2=C1C(=O)N(C)C(=O)N2C	-1.86
CC(C)(O)c1cccc(c1)C(C)(C)O	-1.86
COC(CN(C)C(=O)NC1=NN=C(S1)C(C)(C)C)OC	-1.87
[#6]OC(CN([#6])C(=O)NC1=[NH0][NH0]=C([SH0]1)C([#6])([#6])[#6])O[#6]	-1.87
CC=C(Cl)Cl.C\C(Cl)=C\Cl.ClCC(Cl)=C.ClC(Cl)C=C	-1.915
CCc1cccc2c(CCO)c[nH]c12	-1.92
CCCCOC(=O)N1C=NC2=C1C(=O)N(C)C(=O)N2C	-1.93
CCC(=O)OCC(COC(=O)CC)OC(=O)CC	-1.93
CCOC1=CC=C(C=C1)N(C(C)=O)C(C)=O	-1.95
CC(=O)NC1=CC=C(C=C1)S(=O)(=O)NC1=NC=C(Cl)C=N1	-1.96
NCCNc1cccc2ccccc21	-1.97
CCCC(=O)OCOC1=CC=CC=C1C(N)=O	-1.98
CC(C)CC(=O)C1=CC(C)=C(O)C=C1	-1.98
CC(=O)CC(=O)Nc1ccc(C)cc1C	-1.99
CCO[P](=O)(OCC)SCN1N=Nc2ccccc2C1=O	-1.99
S=P(N1CCOCC1)(N1CCOCC1)N1CCOCC1	-2
CC(CCC(O)=O)(\N=N\C(C)(CCC(O)=O)C#N)C#N	-2.01
C[C@@](CCC(O)=O)(\N=N\[C@](C)(CCC(O)=O)C#N)C#N	-2.01
O=C(C1=CC=CC=C1)C1=NC=CC=C1	-2.02
CCCCOCCOCCOC(=O)C(C)=C	-2.02
CC(=O)OCOC(=O)C1=CC=CC=C1OC(C)=O	-2.02
CC1=C(O)C(=O)C=CN1C1=CC=CC=C1	-2.03
C\C(=C(\CC(O)=O)C(O)=O)C1=CC=CC=C1	-2.03
O=S(=O)(C1CCCCC1)C1CCCCC1	-2.06
CC(CN(C(C)=O)C1=C(I)C(N)=C(I)C=C1I)C(O)=O	-2.06
OC1=C(O)C=C(C=C1)C1=CC=CC=C1	-2.07
C=CCOC(=O)OCCOCCOC(=O)OCC=C	-2.07
c1cc2ccc[n]c2c2[n]cccc21	-2.07
CCCCOCc1ccc(O)c(OC)c1	-2.09
O=C(N1)NC(C(C2=CCCCC2)(CC)C1=O)=O	-2.095
CC[C@H](C)C1=CC(=CC(=C1OC(C)=O)[N+]([O-])=O)[N+]([O-])=O	-2.11
CC(C)(C)CCCCCCCC(O)=O	-2.11
CCCCC(=O)N1C=NC2=C1C(=O)N(C)C(=O)N2C	-2.12
CC(=O)NC1=NC2=C(N=CN2COCCOC(C)=O)C(=O)N1	-2.14
CS(=O)(=O)C1=CC=C(C=C1)[C@H](O)[C@H](CO)NC(=O)C(Cl)Cl	-2.15
CS(=O)(=O)C1=CC=C(C=C1)C(O)C(CO)NC(=O)C(Cl)Cl	-2.15
CS(=O)(=O)C1=CC=C(C=C1)[C@@H](O)[C@@H](CO)NC(=O)C(Cl)Cl	-2.15
CC(O)CC(C)(C)c1ccccc1	-2.15
OC1=CC(O)=C(C=C1)\N=N\C1=CC=C(C=C1)S(O)(=O)=O	-2.17
CCC(C)C1=C(OC(C)=O)C(=CC(=C1)[N+]([O-])=O)[N+]([O-])=O	-2.18
CC1(C)Cc2cccc(OC(=O)NC)c2O1	-2.183333333
CCCCCCS(=O)(=O)NS(=O)(=O)CCCCCC	-2.19
CCCCCCCCN(CCO)CCO	-2.19
C\C=C\CC1(C\C=C\C)C(=O)NC(=O)NC1=O	-2.2
C\C=C/CC1(C\C=C/C)C(=O)NC(=O)NC1=O	-2.2
CC=CCC1(CC=CC)C(=O)NC(=O)NC1=O	-2.2
OC(=O)C(CCC(SCC=C)C(O)=O)SCC=C	-2.2
CCN1C=CC(NS(=O)(=O)C2=CC=C(N)C=C2)=NC1=O	-2.23
NNP(=O)(OC1=CC=CC=C1)OC1=CC=CC=C1	-2.24
Cc1cc(NS(=O)(c2ccc(cc2)N)=O)nc(C)n1	-2.24
COC(=O)C1=C(C=CS1)S(=O)(=O)NC(=O)NC1=NC(OC)=NC(C)=N1	-2.24
[#6]OC(=O)C1=C(C=C[SH0]1)S(=O)(=O)NC(=O)NC1=[NH0]C(O[#6])=[NH0]C([#6])=[NH0]1	-2.24
[#6]C1=CC(NS(=O)(=O)C2=CC=C([#7])C=C2)=[NH0]C([#6])=[NH0]1	-2.24
C=CCOC1=NC(OCC=C)=NC(OCC=C)=N1	-2.245
CN(CC(O)=O)C(=O)COC(=O)C1=CC=CC=C1	-2.25
CCOC(=O)C1=C(OC)C(OC)=CC=C1C(O)=O	-2.25
CC(=O)NC1=CC=C(C=C1)S(=O)(=O)NC1=CC=CN=N1	-2.25
CCOC(=O)C1CCC(CC1)C(=O)OCC	-2.25
CCCC(C)C1(CC=C)C(=O)NC(=O)NC1=O	-2.25
CC1=CN(CC2=CC=CC=C2)C(=O)NC1=O	-2.26
CCCCCCCCN1CCCC1=O	-2.26
[#6]C1=CC([#6])=[NH0]C(NS(=O)(=O)C2=CC=C([#7])C=C2)=[NH0]1	-2.27
COC1=C(OCC(O)=O)C=CC(CC=C)=C1	-2.28
OC1=CC=CC(=C1)S(=O)(=O)C1=C(O)C=CC=C1	-2.28
CCC[C@H](C)C1(CC=C)C(=O)NC(=O)NC1=O	-2.28
CC1=CN=C(NS(=O)(=O)C2=CC=C(N)C=C2)C=C1	-2.29
CCC1(C(=O)NC(=O)NC1=O)C1=CC=C(O)C=C1	-2.3
CCOC(=O)C1OC1(C)c2ccccc2	-2.31
CCC1(CC)NC(=O)C(CC)(CC)NC1=O	-2.31
NC(=N)NC(=N)NC1=CC=CC2=C1C=CC=C2	-2.32
O=C(NC1CCCCC1)C1=CN=CC=C1	-2.32
NC(N)=N\C(N)=N/C1=C2C=CC=CC2=CC=C1	-2.32
O=C(OCC1CCCO1)C1=CC=CC=C1	-2.32
O=C(OC[C@@H]1CCCO1)C1=CC=CC=C1	-2.32
CC(=O)NCc1c(I)c(NC(C)=O)c(I)c(C(O)=O)c1I	-2.32
CCC(C(C(O)=O)C1=CC=CC=C1)C(O)=O	-2.33
OC1=CC=CC(=C1)S(=O)(=O)C1=CC(O)=CC=C1	-2.33
O=C(C(CC)(C2=O)c1ccccc1)NC(N2)=O	-2.34
CC1(C)CON(CC2=CC=CC=C2Cl)C1=O	-2.34
O=C(OCC)c1ccccc1C(OCC)=O	-2.35
NC(=O)CNC(=O)CNC(=O)OCC1=CC=CC=C1	-2.35
CC1=NC(=O)C(C#N)=C(NCC2=CN=CC=C2)N1	-2.35
CC(CO)CC(C)c1ccccc1	-2.35
O=C(C(S(=O)(CCO2)=O)=C2C)Nc1ccccc1	-2.355
COCC(C)N(C(=O)CCl)C1=C(C)SC=C1C	-2.36
[#6]OCC([#6])N(C(=O)CCl)C1=C([#6])[SH0]C=C1[#6]	-2.36
Oc1ccc(cc1)[S](=O)(=O)c2ccc(O)cc2	-2.36
CCC[C@@H](C)C1(CC=C)C(=O)NC(=O)NC1=O	-2.36
OC1CC2N(C1)C(=O)C1=C(NC2=O)C=CC=C1	-2.37
CCN(CC)CCSCCN(CC)CC	-2.37
CN1C=CC=C\C1=N/S(=O)(=O)C1=CC=C(N)C=C1	-2.37
CC(=O)OC(C)(C)Cc1ccccc1	-2.39
CCCCC/C=C/CC(CC(O)=O)C(O)=O	-2.4
CCOc1ccc(NS(=O)(=O)c2ccc(N)cc2)[n][n]1	-2.43
CC1=C(C(O)=NC2=CC=CC=C2)S(=O)(=O)CCO1	-2.43
CCOC(=O)OCOC1=CC=C(NC(C)=O)C=C1	-2.43
CC1CC(C)(CO1)c2ccccc2	-2.43
FC1=CNC(=O)N(COC(=O)OC2=CC=CC=C2)C1=O	-2.45
Oc(cccc2)c2c1ccccc1	-2.45
CCOC(=O)C(\NC=O)=C\C1=CC=C(C=C1)N(=O)=O	-2.46
CCC(=O)OCC1OC(CC1O)N1C=C(I)C(=O)NC1=O	-2.46
CC1=CC(=NO1)C(=O)NNCC1=CC=CC=C1	-2.46
NC(=N)N\N=C\C1=C2C=CC=CC2=CC=C1O	-2.46
N=C(N)NN=CC1=C2C=CC=CC2=CC=C1O	-2.46
CCOC(=O)C(\NC=O)=C\C1=CC=CC(=C1)N(=O)=O	-2.47
O=C1N(C[C@@H]2CO2)C(=O)N(C[C@@H]3CO3)C(=O)N1C[C@@H]4CO4	-2.47
CCN(CC)c1cccc(NC(C)=O)c1	-2.47
ClC1=CC=C(C=C1)S(=O)(=O)NS(=O)(=O)C1=CC=C(Cl)C=C1	-2.48
CCC(=O)N(C)C1=CC=C(C=C1)S(=O)(=O)N(C)C	-2.48
CCCCCCOC(=O)C(C)OC(=O)C(C)O	-2.49
CCCCCCOC(=O)[C@H](C)OC(=O)[C@H](C)O	-2.49
Cc1cc(C)nc(NS(=O)(c2ccc(N)cc2)=O)n1	-2.5
CCCC1=NC(CCC)=C(CC)C(N)=N1	-2.51
[#6]CCC1=[NH0]C([#7])=C(C[#6])C(CC[#6])=[NH0]1	-2.51
O=C1CC(CC(=O)C1)C1=CC=CC=C1	-2.51
OC1=CC(=O)C[C@@H](C1)c2ccccc2	-2.51
CCCCCCNC(=O)C1=CN=CC=C1	-2.52
CCCCOC(=O)CC(O)C(=O)OCCCC	-2.52
[#6]CCCCCNC(=O)C1=CC=C[NH0]=C1	-2.52
CCOC(=O)CCCCCCC(=O)OCC	-2.53
CCCNC(=O)COC(=O)c1ccccc1	-2.54
COc1cc(NS(=O)(c2ccc(cc2)N)=O)nc(C)n1	-2.54
[#6]OC1=CC(NS(=O)(=O)C2=CC=C([#7])C=C2)=[NH0]C([#6])=[NH0]1	-2.54
NC(=N)NC(=N)NC1=CC=C2C=CC=CC2=C1	-2.55
NC(N)=N\C(N)=N/C1=CC=C2C=CC=CC2=C1	-2.55
NC(N)=NC(N)=Nc1ccc2ccccc2c1	-2.55
CCOC(=O)C1=CC(=O)OC2=C1C=CC=C2	-2.56
Nc1ccc(Nc2ccccc2)cc1	-2.56
CC(C)COC(=O)CSC1=CC=CC=C1	-2.56
OC1=CC=C2NC3=CC=CC=C3SC2=C1	-2.57
CCCOC(=O)OC1=CC=C(NC(C)=O)C=C1	-2.57
CC[C@H](N)CC1=CNC2=C1C=CC=C2	-2.57
NC(CC)Cc2c[nH]c1ccccc12	-2.57
OC1=CC(O)=C(C=C1)C1CCCCC1	-2.58
CC(C)OC(=O)COC1=CC=C(C=O)C=C1	-2.58
CC(C)C1=CC(C(=O)CCl)=C(C)C=C1O	-2.58
Oc1c(ccc(O)c1)CCCCCC	-2.59
COc1cc(C=O)ccc1OC(=O)C(C)C	-2.59
CC(C)C1(CC=C(C)C)C(=O)NC(=O)NC1=O	-2.59
OCC1=C(CO)C(CO)=C(CO)C(CO)=C1CO	-2.6
OC(=O)CCCCCC1=CC=CC=C1	-2.6
N(\N=N/C1=CC=CC=C1)C1=CC=CC=C1	-2.6
N(N=Nc1ccccc1)c2ccccc2	-2.6
N(\N=N\C1=CC=CC=C1)C1=CC=CC=C1	-2.6
CCC(C)c1ccccc1OC(=O)NC	-2.61
NC1=CC(=C(C=C1)C1=C(C=C(N)C=C1)S(O)(=O)=O)S(O)(=O)=O	-2.62
CC(CCOC(=O)C=C)CCOC(=O)C=C	-2.62
O=C(NCN1)C(c2ccccc2)(CC)C1=O	-2.64
O=C1N(C2CCCNC2=O)S(=O)(=O)C2=C1C=CC=C2	-2.64
CCCCCCCCCNCC(O)CO	-2.64
NC1=CC=C(SC2=CC=C(N)C=C2)C=C1	-2.64
CCCCCCOC(=O)C1=CC=CN=C1	-2.65
OC(Cc2cccc1ccccc12)=O	-2.65
CC(C#C)N(C(=O)CCl)C1=CC=CC=C1	-2.65
C[C@H](C#C)N(C(=O)CCl)C1=CC=CC=C1	-2.65
[#6]CCCCCOC(=O)C1=CC=C[NH0]=C1	-2.65
CC1=Nc2ccc(cc2C1(C)C)C(O)=O	-2.66
CC(CCO)CCc1ccccc1	-2.66
C1=CC2=C(C=C1)C1=C(C=C2)N=CC=N1	-2.68
c12c(cccn3)c3ccc1cccn2	-2.68
CC[C@H](C)C1=CC=CC=C1OC(=O)NC	-2.69
CCCCOP(=O)(CCCC)OCCCC	-2.7
COc1cc(CC=C)ccc1OC(C)=O	-2.7
Nc(cc2)ccc2c1ccc(N)cc1	-2.7
O=C1CC2=C(O1)C=CC1=CC=CC=C21	-2.71
OCCOc1ccc2ccccc2c1	-2.71
CCCCOC(=O)C1=C(C=CC=C1C(O)=O)N(=O)=O	-2.72
CC(NC(=O)COC(=O)C1=CC=CC=C1)C(N)=O	-2.72
CCCC(C)(COC(N)=O)COC(=O)NC(C)C	-2.72
CN1C(O)=NC(=O)C(C)(C2CCCCC=2)C1=O	-2.73
CC(C)NC(=O)COC(=O)C1=CC=CC=C1	-2.73
CN1C(=O)NC(=O)[C@@](C)(C1=O)C1=CCCCC1	-2.74
COC1=CC=C(CN2C=C(F)C(=O)NC2=O)C=C1	-2.75
CCCCOC(=O)CSC1=CC=CC=C1	-2.75
NC1=CC=C(C=C1)S(=O)(=O)NC1=CC=C(C=C1)S(N)(=O)=O	-2.76
O=C1CCCCC1C1=CCCCC1	-2.77
NC(CSCCCCCCSCC(N)C(O)=O)C(O)=O	-2.77
CCCCCCCCCC(=O)N(C)C	-2.77
N[C@@H](CSCCCCCCSC[C@H](N)C(O)=O)C(O)=O	-2.77
OC1=CC=C(SC2=CC=CC=C2)C=C1	-2.77
O=C1CCCC[C@@H]1C1=CCCCC1	-2.77
CC(=O)C1=CC2=CC=CC=C2C=C1	-2.8
O=C(NCc2ccccc2)Cn1c(N(=O)=O)ncc1	-2.81
FC1=CN(C(=O)OCC2=CC=CC=C2)C(=O)NC1=O	-2.82
CC(=O)CC(C)=NCCN=C(C)CC(C)=O	-2.82
C=CC(=O)OCCCCCCOC(=O)C=C	-2.82
O=C(N1C)NC(C(C2=CCCCC2)(C)C1=O)=O	-2.825
COc1cc(\C=C\C(O)=O)cc(OC)c1OC	-2.83
CCCC(=O)OC1=CC=C(NC(C)=O)C=C1	-2.83
O=C1CCCCCCCCCCCN1	-2.83
Cc1cccc(CC(C)(C)CO)c1	-2.83
OC(=O)CNS(=O)(=O)C1=CC=C2C=CC=CC2=C1	-2.85
CCC1(CC)OC(=O)C2=CC=CC=C12	-2.86
Nc1ccccc1c2ccccc2	-2.86
NCC(=O)NCC(=O)NCC(=O)NCC(=O)NCC(=O)NCC(O)=O	-2.86
COC(=O)C1(CC1)S(=O)(=O)C1=CC=C(C)C=C1	-2.88
CCCCC1(CCCC)C(=O)NC(=O)NC1=O	-2.88
CC(=O)c1cccc2ccccc12	-2.88
CCOC(=O)C(\NC=O)=C\C1=CC=CC=C1	-2.89
CCCCOC(=O)\C=C/C(=O)OCCCC	-2.895
C=CCOP(=O)(OCC=C)C1=CC=CC=C1	-2.9
OC(=O)CCCC1=CNC2=C1C=CC=C2	-2.91
CCC(C)N1C(=O)C2=CC=CC=C2C1=O	-2.91
CC[C@H](C)N1C(=O)C2=CC=CC=C2C1=O	-2.91
CCCCOP(=O)(OCCCC)OCCCC	-2.915
c1(NNc2ccccc2)ccccc1	-2.92
CC1=CC=C(CN2C=C(F)C(=O)NC2=O)C=C1	-2.92
CC(=C)C(=O)OCCOc1ccccc1	-2.95
O=C(NC1CCCC1)NC1=CC=CC=C1	-2.95
CCN[C@H]1CN(CCCOC)S(=O)(=O)C2=C1C=C(S2)S(N)(=O)=O	-2.95
CCNC1CN(CCCOC)S(=O)(=O)C2=C1C=C(S2)S(N)(=O)=O	-2.95
CCC(CC)(C(O)=O)C(CC)(CC)C(O)=O	-2.96
COc1cc(NS(=O)(c2ccc(cc2)N)=O)nc(OC)n1	-2.96
[#6]OC1=CC(NS(=O)(=O)C2=CC=C([#7])C=C2)=[NH0]C(O[#6])=[NH0]1	-2.96
CC(=C)C(=O)OCCCCOC(=O)C(C)=C	-2.97
COc1cc(NC(=O)CC(C)=O)c(OC)cc1Cl	-2.98
CCS(=O)(=O)OC1=CC2=C(OCC2(C)C)C=C1	-2.99
CCOS(=O)(=O)C1=C2C(OCC2(C)C)=CC=C1	-2.99
COC(=O)C1(CCC1)[S](=O)(=O)c2ccccc2	-3
COC(=O)C1(CCC1)S(=O)(=O)C1=CC=C(Cl)C=C1	-3
CCOC(=O)C(\NC=O)=C\C1=CC=CC=C1Cl	-3
ClC1=CC(Cl)=C(C=C1)C1(CN2C=NC=N2)OCCO1	-3
CCCCOC(=O)CCC(=O)OCCCC	-3
CCCCCC1COCCC1OC(C)=O	-3
CC(C)CO[P](=O)(OCC(C)C)OCC(C)C	-3
Nc1ccc(N=Nc2ccccc2)c(N)c1	-3
CC(Cc1ccccc1)(C=C)C#N	-3
CN1N=C(SC1=NS(=O)(=O)C1=C(C)C=C(C)C=C1C)S(N)(=O)=O	-3
CCOC(=O)C(\NC=O)=C\C1=CC=C(Cl)C=C1	-3.01
CC(C)(C)C(=O)OC1=C(C=CC=C1)C(O)=O	-3.01
[H]N(C(=O)OC([H])([H])[H])C1=NC2=C(N1[H])C([H])=C(SC([H])([H])C([H])([H])C([H])([H])[H])C([H])=C2[H]	-3.01
CC(=O)OC1=CCC2C3CCC(C3)C12	-3.01
C\C(=C(/CC(O)=O)C(O)=O)C1=CC=CC=C1	-3.02
OC/1=CC(=O)C=CC1=N/Nc2ccccc2	-3.03
OC1=CC(=O)C=C\C1=N\NC1=CC=CC=C1	-3.03
OC1=CC=C(\N=N\C2=CC=CC=C2)C(O)=C1	-3.03
CC(C)C(=O)OCCOc1ccccc1	-3.03
CC(C)COC(=O)C1=C(C=CC=C1C(O)=O)N(=O)=O	-3.05
CCCCCCC1(CC)C(=O)NC(=O)NC1=O	-3.05
CCOC(=O)C(C)(C)c1ccccc1	-3.05
O=S(c1ccc(N)cc1)(c2ccc(N)cc2)=O	-3.053333333
CC(C)C1=CC=CC(C(C)C)=C1O	-3.06
[#6]N([#6])P(=O)(N([#6])[#6])[NH0]1[NH0]=C([NH0]=C1[#7])C1=CC=CC=C1	-3.07
CN(C)P(=O)(N(C)C)N1N=C(N=C1N)C1=CC=CC=C1	-3.07
CCCC(C)CC1(CCO)C(=O)NC(=S)NC1=O	-3.08
OC1=CC(O)=C(C=C1)N=NC1=CC=CC=C1	-3.08
CC(C)C(=O)OCCc1ccccc1	-3.08
O=C(NC1=CC=CC=C1)C1=CC=CN=C1	-3.09
CC(=O)O[C@H]1C[C@H]2CC[C@@]1(C)C2(C)C	-3.09
NC1=CC=C(C=C1)S(=O)(=O)C1=CC=CC=C1N	-3.1
CNC(=N)NS(=O)(=O)C1=CC2=C(C=CC=C2)C=C1	-3.1
CCOC(=O)C(\NC=O)=C\C1=CC=CC(Cl)=C1	-3.11
COC(=O)N1C2=C(C=CC=C2)N=C1C1=CSC=N1	-3.11
CC(C)OC(=O)CCCCC(=O)OC(C)C	-3.11
CCCCN(CCCC)CCCC	-3.12
CC(C)(CCC(C)(C)CC(O)=O)CC(O)=O	-3.13
c1(Nc2ccccc2)ccccc1	-3.13
O=C(C(SCCO2)=C2C)Nc1ccccc1	-3.14
CC1=C(C)N=C(NS(=O)(=O)C2=CC=C(N)C=C2)N=C1	-3.14
CCC(CC)CC1(CCO)C(=O)NC(=S)NC1=O	-3.14
[#6]C1=C[NH0]=C(NS(=O)(=O)C2=CC=C([#7])C=C2)[NH0]=C1[#6]	-3.14
CN1C=CS\C1=N\C1=CC=C(C)C=C1C	-3.16
CN1C=CS\C1=N/C1=CC=C(C)C=C1C	-3.16
ON(C1CCCCC1)C(=O)C1CCCC1	-3.16
COP(=O)(NC)Oc1ccc(cc1Cl)C(C)(C)C	-3.16
CN1C=CSC1=NC1=C(C)C=C(C)C=C1	-3.16
CCCCCCNCCCCCC	-3.16
O=C(c(cccc1)c1O)OCCC(C)C	-3.16
CN[P@](=O)(OC)OC1=CC=C(C=C1Cl)C(C)(C)C	-3.16
Cc1cc(C)c(O)c(c1)C(C)(C)C	-3.17
NC1=NC(N)=C2N=C(C(N)=NC2=N1)C1=CC=CC=C1	-3.175
COC(=O)C1=C(C=CS1)S(=O)(=O)NC(=O)NC1=NC(OC)=NC(OC)=N1	-3.19
CCNC1=CC=CC2=CC=CC=C12	-3.19
[NH3+]CCCCCCCCCCCC([O-])=O	-3.2
CCC1=NC(NS(=O)(=O)C2=CC=C(N)C=C2)=NC=C1	-3.21
CC1=CC(C)=NC(NC2=CC=CC=C2)=N1	-3.22
CC(=O)NC(COC(=O)C1=CC=CC=C1)C(O)=O	-3.22
[#6]C1=CC([#6])=[NH0]C(NC2=CC=CC=C2)=[NH0]1	-3.22
OC1=CC=CC=C1OC1=CC=CC=C1	-3.23
O=C(NC)Oc1c(cccc2)c2ccc1	-3.2475
CCOC(=O)C1=NN(C(=O)C1)c2ccccc2	-3.26
CC(C)COC(=O)Cc1ccccc1	-3.27
COC(=O)CCCCCCCCC(=O)OC	-3.28
O=C(NS(c1ccc(C)cc1)(=O)=O)NCCCC	-3.28
N=C(N)NN=C1C=CC(=NNC(=N)N)C2=C1C=CC=C2	-3.29
NC(=N)N\N=C1/C=C\C(=N/NC(N)=N)\C2=C1C=CC=C2	-3.29
CCCOC(=O)C1=CC=C(NC(C)=O)C=C1	-3.29
Cc1c(C(Nc2ccccc2)=O)cco1	-3.3
CCCCCCCCCC(C(O)=O)C(O)=O	-3.3
CC(C)c1ccc(CCC=O)cc1	-3.3
O=C1OCC2=CC=C3C=CC=CC3=C12	-3.31
CN1C(=O)N(C)C2=NC3=C(N=C2C1=O)C(=O)N(C)C(=O)N3C	-3.31
OC1=C(C=CC=C1)S(=O)(=O)C1=C(O)C=CC=C1	-3.32
CCC1=CC(OC(=O)NC)=CC(CC)=C1	-3.32
Oc1ccc(cc1)/N=N/c1ccccc1	-3.34
O=C1C=CC(C=C1)=NNC1=CC=CC=C1	-3.34
SCC(=O)NC1=CC=C2C=CC=CC2=C1	-3.34
CCOC(=O)C1=CC2=C(OC1=O)C=CC=C2	-3.34
CC(=O)OC1CC2CC1C3CCCC23	-3.34
Cc1cc(cc(c1)OC(=O)NC)C(C)C	-3.35
CCOP(OCC)(N2C(c1ccccc1C2=O)=O)=S	-3.35
CN(C)c1c(C)cc(cc1C)OC(=O)NC	-3.35
OC(=O)COC1=CC2=C(C=CC=C2)C=C1	-3.36
[#6]CN1C=C(C(O)=O)C(=O)C2=CC=C([#6])[NH0]=C12	-3.37
CC1CC(C)NC(NS(=O)(=O)C2CCC(N)CC2)N1	-3.37
CCCCCCCCCCCCN	-3.38
[O-][N+](=O)C1=CC(=C(C=C1C(=O)NC1CC1)N1CC1)[N+]([O-])=O	-3.39
CCC1=NN=C(NS(=O)(=O)C2=CC=C(NC(C)=O)C=C2)S1	-3.4
OC(=O)CCC(=O)OCN1C(=O)OC2=CC=C(Cl)C=C12	-3.41
CCOC(=O)C1=C(C)C=CCC1(C)C	-3.41
CC(=O)OC1=CC2=C(C=CC=C2)C=C1	-3.44
CC(=O)NC1=CC=C(C=C1)S(=O)(=O)NC1=NC=CC=N1	-3.44
CCOP(=O)(OCC)O\C(=C\Cl)C1=C(Cl)C=C(Cl)C=C1	-3.46
CCOP(=O)(OC(=CCl)c1ccc(Cl)cc1Cl)OCC	-3.46
O=C(OCN1N=CC2=C1N=CNC2=O)C1=CN=CC=C1	-3.46
OC1=C2C=NN(COC(=O)C3=CC=CN=C3)C2=NC=N1	-3.46
CCOP(=O)(OCC)O\C(=C/Cl)C1=CC=C(Cl)C=C1Cl	-3.46
CCC[C@H](C)C1(CC=C)C(=O)NC(=S)NC1=O	-3.46
OC1=CC=C(C=C1)C1CCCCC1	-3.47
CC1(C)C2CC=C(CCC=O)C1C2	-3.47
Oc1ccc(c2ccccc2)cc1	-3.48
COCCCNC1=NC(SC)=NC(NCCCOC)=N1	-3.48
[#6]OCCCNC1=[NH0]C(S[#6])=[NH0]C(NCCCO[#6])=[NH0]1	-3.48
Nc1ccc(cc1)/N=N/c1ccccc1	-3.485
CCCCOC(=O)\C=C\C(=O)OCCCC	-3.485
CC(C)C(=O)C(C)(C)CC=C(C)C	-3.49
NC1=CC=C(C=C1)S(=O)(=O)C1=C(N)C=C(C=C1)S(N)(=O)=O	-3.49
CCN(C=C1C(O)=O)c(nc(C)cc2)c2C1=O	-3.49
CC(C)NC(=O)C1=CC(N2CC2)=C(C=C1[N+]([O-])=O)[N+]([O-])=O	-3.5
NC1=CC=C(C=C1)S(=O)(=O)C1=C(C=C(N)C=C1)S(N)(=O)=O	-3.5
CC(=O)O[C@@H]1C[C@@H]2CC[C@@]1(C)C2(C)C	-3.5
COC(=O)NC(=S)NC1=CC=CC=C1NC(=S)NC(=O)OC	-3.5
O=C(c(cc1)ccc1N)OCCCCC	-3.505
Nc1cccc(c1)[S](=O)(=O)c2cccc(N)c2	-3.51
CCCCCCCCCC(O)C(O)C(O)=O	-3.52
CC(C)c1ccc(NC(N(C)C)=O)cc1	-3.54
CC(C)=CCC\C(C)=C/CCC=O	-3.54
COC(=O)C1(CCC1)S(=O)(=O)C1=CC=C(Br)C=C1	-3.55
CC(=O)CC(C)(C)C1CCCCC1	-3.55
CC(=O)OC1CCC2CCCCC2C1	-3.56
CCCCC(O)CN(\N=C/c1oc(cc1)[N+]([O-])=O)C(N)=O	-3.57
C(NC1=NC=NC2=C1NC=N2)C1=CC=CC=C1	-3.57
CCCCC(O)CN(N=CC1=CC=C(O1)[N+]([O-])=O)C(N)=O	-3.57
CCCC[C@H](O)CN(\N=C\C1=CC=C(O1)[N+]([O-])=O)C(N)=O	-3.57
CCCCC(O)CN(\N=C\C1=CC=C(O1)N(=O)=O)C(N)=O	-3.57
O=C(OCC(N(=O)=O)(N(=O)=O)N(=O)=O)C1=C(C=CC=C1)C(=O)OCC(N(=O)=O)(N(=O)=O)N(=O)=O	-3.58
C(NC1=C2N=CN=C2N=CN1)C1=CC=CC=C1	-3.58
CCC1(C(=O)NC(=S)NC1=O)C1=CC=CC=C1	-3.58
CCCCCCC1=CC=C(N)C=C1	-3.58
S=C(N1)NC(C(C(C)CCC)(CC=C)C1=O)=O	-3.585
COc1c(OC3=O)c(C=C3)cc2c1occ2	-3.59
COC1=C2C=COC2=CC2=C1C=CC(=O)O2	-3.6
C(NC1=NC=NC2=C1N=CN2)C1=CC=CC=C1	-3.6
O=N(=O)C1=CC(=C(OC2=C(C=C(C=C2N(=O)=O)N(=O)=O)N(=O)=O)C=C1)N(=O)=O	-3.6
CC(=O)OC(C)(C)CCCC(=C)C=C	-3.6
CCCCCC(=O)OCSC1=NC=NC2=C1N=CN2	-3.62
OC1=CC(C2=CC=CC=C2)=C(C=C1)[N+]([O-])=O	-3.63
OC1=CC=C(C=C1)N=NC1=CC=CC=C1	-3.64
CCCCC(C#N)c1ccccc1	-3.66
CCC1(CC)OC(=O)C2=C1C=CC(=C2)[N+]([O-])=O	-3.66
CCCCC(CC)C(=O)OOC(C)(C)C	-3.67
NC(=O)CC1=CC=CC2=C1C=CC=C2	-3.68
CC(C)=CCCC(C)(OC(C)=O)C=C	-3.69
CC(=O)OC1CCC(CC1)C(C)(C)C	-3.7
OC1=CC=C(C(C2=CC=CC=C2)=C1N(=O)=O)N(=O)=O	-3.72
O=C1C=CC2=NC3=C(SC2=C1)C=CC=C3	-3.72
CC(C)(C)C(=O)OC1=CC2=C(C=C1)N=C(S2)S(N)(=O)=O	-3.73
CC(C)OC(=O)C(=C1SCCS1)C(=O)OC(C)C	-3.73
CCOC1=CC=NC(NS(=O)(=O)C2=CC=C(N)C=C2)=N1	-3.74
O=S(Nc1nnc(C(C)(C)C)s1)(c2ccc(cc2)N)=O	-3.74
O=C1NC2=C(C=CC=C2)C(=O)N2CCCC12	-3.74
Oc1ccc(cc1)c2ccc(O)cc2	-3.74
COC(=O)c1ccc(cc1)C(C)(C)C	-3.74
O=NN(c2ccccc2)c1ccccc1	-3.75
CC(=O)OC\C=C(C)/CCC=C(C)C	-3.75
OC(=O)CCCCCCCCCCC(O)=O	-3.76
NN[S](=O)(=O)c1ccc(Oc2ccc(cc2)[S](=O)(=O)NN)cc1	-3.76
Nc1ccc(cc1)N=Nc2ccccc2	-3.76
S=P(OCC)(OCC)Oc1nc(C(C)C)nc(C)c1	-3.76
CCCCCCCC1CCCC1=O	-3.77
CCCCOC(=O)COC1=C(Cl)C=C(Cl)C=C1	-3.78
CC1=NC=CC2=C1NC1=C2C=CC=C1	-3.79
CC(CC/C=C(C)/CCC=O)C=C	-3.79
ClC1=CC(NC(=O)NC2=CC=CC=C2)=CC=N1	-3.8
CCC(=O)OC1C(C)CCCC1(C)C	-3.8
CCCCCOC(=O)C1=CC=C(O)C=C1	-3.81
CC(C)CC1=NN=C(NS(=O)(=O)C2=CC=C(N)C=C2)S1	-3.82
CC1=NC2=NC(=NN2C=C1)S(=O)(=O)NC1=C(F)C=CC=C1F	-3.82
CC1=CCN2NC(=NC2=N1)S(=O)(=O)NC1=C(F)C=CC=C1F	-3.82
[#6]C([#6])CC1=[NH0][NH0]=C(NS(=O)(=O)C2=CC=C([#7])C=C2)[SH0]1	-3.82
[#6]C1=[NH0]C2=[NH0]C(=[NH0][NH0]2C=C1)S(=O)(=O)NC1=C(F)C=CC=C1F	-3.82
O=N(=O)C1=CC(=C(NC2=CC=CC=C2)C=C1)N(=O)=O	-3.83
CCOC(=O)C(SP(=S)(OC)OC)c1ccccc1	-3.83
[O-][N+]1=C(C(=O)C2=CC=CO2)C(=NO1)C(=O)C1=CC=CO1	-3.85
O=C1CCCCCCCCCCC1	-3.85
OC1=C(C=CC(=C1)C1=CC=CC=C1)[N+]([O-])=O	-3.86
O=N(=O)C1=CC(=C(NC2=C(C=C(C=C2N(=O)=O)N(=O)=O)N(=O)=O)C(=C1)N(=O)=O)N(=O)=O	-3.86
CCC1(C2CCCCC2)C(=O)NC(=O)NC1=O	-3.87
CC(=O)OC1C(C)(C)C2CCC1(C)C2	-3.87
[#6]COP(=S)(OC[#6])OC1=CC([#6])=[NH0]C(=[NH0]1)C([#6])[#6]	-3.88
C1=CC2=NC3=C(C=CC=C3)N=C2C=C1	-3.88
CCCNC(=O)C1=CC(N2CC2)=C(C=C1[N+]([O-])=O)[N+]([O-])=O	-3.89
CC(N(C(Nc1ccc(Cl)cc1)=O)C)C#C	-3.9
C[C@@H](C#C)N(C)C(=O)NC1=CC=C(Cl)C=C1	-3.9
C\C=C\OC1CCC(CC1)O\C=C\C	-3.9
O=N(=O)C1=C2C=CC=NC2=C2N=CC=CC2=C1	-3.92
CCCC(=O)OC(C)C1CCCCC1	-3.92
[O-][N+](=O)C1=CC=C(NS(=O)(=O)C2=CC=CC=C2)C=C1	-3.93
CC(=O)OC1CC2CCC1(C)C2(C)C	-3.93
CC(=O)OC(C)(C)C1CCC(=CC1)C	-3.93
CC(C)=CCC\C(C)=C\COC(C)=O	-3.935
NC1=CC=C(C=C1)S(=O)(=O)NC1=CC=C(C=C1)[N+]([O-])=O	-3.94
OC1=CC=CC(C2=CC=CC=C2)=C1[N+]([O-])=O	-3.95
CCCCCOC(=O)C1=CC(Cl)=C(O)C=C1	-3.95
FC(F)(F)C1=CC(=CC=C1)N1CC(CCl)C(Cl)C1=O	-3.95
c1(Oc2ccccc2)ccccc1	-3.96
CCN(CC)C(=O)SCc1ccc(Cl)cc1	-3.96
c12cccc(C=C3)c1c3ccc2	-3.96
CCCCCOC(=O)NC1=CC=CC=C1	-3.96
O=C1C(Cl)=C(NC)C=NN1c2cc(C(F)(F)F)ccc2	-3.96
CC(C)[C@@H]1CC[C@@H](C)C[C@H]1OC(C)=O	-3.98
OC1CCCCCCCCCCC1	-3.99
[#6]COP(=S)(OC[#6])OC1=[NH0][NH0](C=[NH0]1)C1=CC=CC=C1	-4
CCOP(=S)(Oc1[n][n](c[n]1)-c1ccccc1)OCC	-4
FC(F)(F)C(=N\OCC1OCCO1)\C1=CC=C(Cl)C=C1	-4.01
FC(F)(F)C(=N/OCC1OCCO1)\C1=CC=C(Cl)C=C1	-4.01
[O-][N+](=O)C1=CC=CC=C1NS(=O)(=O)C1=CC=CC=C1	-4.01
CCCCCC/C=C/C1CC(=O)OC1=O	-4.02
CCN(CC)C(=O)SCC1=CC=CC=C1Cl	-4.03
ClC1=CC=C(NS(=O)(=O)C2=CC=CC=C2)C=C1	-4.03
CC(CCCC(C)(C)OC(C)=O)C=C	-4.03
CC1CC(CC(C)(C)C1)OC(=O)C=C	-4.03
FC(F)(F)C1=CC=CC(=C1)N1C[C@@H](CCl)[C@@H](Cl)C1=O	-4.05
CCCCCCCCCCN(C)C	-4.05
N#C\C(=N/OCC1OCCO1)C1=CC=CC=C1	-4.06
NC1=CC=C(C=C1)S(=O)(=O)C1=C(C=C(C=C1)S(N)(=O)=O)N(=O)=O	-4.06
C=CCOC(=O)CCC1CCCCC1	-4.06
CC(C)[C@H]1CC[C@H](C)C[C@@H]1OC(C)=O	-4.07
ClC1=CC=C(Cl)C(Cl)=C1.ClC1=CC=CC(Cl)=C1Cl	-4.08
CCCCCCC1(CC)C(=O)NC(=S)NC1=O	-4.08
NC1=CC(N)=C(C=C1)\N=N\C1=CC=CC=C1	-4.09
CCCCCCCCCCCC(O)=O	-4.09
CCCCCOC(=O)C1=CC(Br)=C(O)C=C1	-4.1
CCCCCCCCCC(OCC)=O	-4.1
CCCOP(=S)(OCCC)OP(=S)(OCCC)OCCC	-4.1
CC(CCOC(C)=O)CCC=C(C)C	-4.1
CCC1=C(C(N)=NC(N)=N1)C1=CC=C(Cl)C=C1	-4.11
NC1=CC=C(C=C1)S(=O)(=O)C1=CC=C(Cl)C=C1	-4.13
CCOP(=S)(Oc1c[n]c2ccccc2[n]1)OCC	-4.13
NC1=CC=C(C=C1)S(=O)(=O)NC1=CC=C(Cl)C=C1	-4.13
[#6]COP(=S)(OC[#6])OC1=[NH0]C2=CC=CC=C2[NH0]=C1	-4.13
Cc1c(cccc2)c2c(C)cc1	-4.14
COC1=CC=C(C=C1)C(=O)C1=COC(=C1)S(N)(=O)=O	-4.15
COC1=CC=C(C=C1)C(=O)C1=CC=C(O1)S(N)(=O)=O	-4.15
CCc1c(cccc2)c2ccc1	-4.17
CCC(=O)OC1CCC(CC1)C(C)C	-4.17
CC1(C)CC(CC(C)(CN=C=O)C1)N=C=O	-4.17
O=C(c(cc(S(N)(=O)=O)c(Cl)c2)c2NCc1ccco1)O	-4.18
O=[S](=O)(c1ccccc1)c2ccccc2	-4.19
c1(N=Nc2ccccc2)ccccc1	-4.195
ClC1=CC=CC(OC2=CC=CC=C2)=C1	-4.21
CCCSC1=CC2=C(NC(NC(=O)OC)=N2)C=C1	-4.22
CCCCCOC(=O)C1=CC(I)=C(O)C=C1	-4.22
O=C(N1N=CC2=C1N=CNC2=O)C1=CC=CC=C1	-4.23
CC(C)(C#C)NC(=O)c1cc(Cl)cc(Cl)c1	-4.23
OC1=C2C=NN(C(=O)C3=CC=CC=C3)C2=NC=N1	-4.23
Oc1cc(Cl)ccc1Oc2ccc(Cl)cc2	-4.24
[O-][N+](=O)c1cc(cc(C2CCCCC2)c1O)[N+]([O-])=O	-4.25
CCCCCCOCCCCCC	-4.27
CCc1cc(cccc2)c2cc1	-4.29
Cc1c(cccc2)c2cc(C)c1	-4.29
CC1=CC=C(NS(=O)(=O)C2=CC=C(C=C2)[N+]([O-])=O)N=C1	-4.29
c12cccc(CC3)c1c3ccc2	-4.295
CCCCCC(=O)OC(=O)CCCCC	-4.3
CC(=O)O[C@@H]1CCCC[C@@H]1C(C)(C)C	-4.3
CCC1(C)OOC(C)(CC)OOC(C)(CC)OO1	-4.3
c1(c2ccccc2)ccccc1	-4.31
ClC1=CC=CC=C1NS(=O)(=O)C1=CC=CC=C1	-4.32
[O-][N+](=O)C1=CC=C(O1)\C=C\C=N\NC(=O)C1=CC=C(O1)[N+]([O-])=O	-4.34
S(c1ccccc1)c2ccccc2	-4.36
NS(c1cc(N(=O)=O)c(N(CCC)CCC)c(N(=O)=O)c1)(=O)=O	-4.385
NC1=CC=C(C=C1)S(=O)(=O)NC1=CC(Cl)=CC=C1Cl	-4.4
C1CCC(CC1)C1=CC=CC=C1	-4.405
[O-][N+](=O)c1cc(ccc1O)-c1ccccc1	-4.41
CSC1=NN=C(C(=O)N1\N=C\C(C)C)C(C)(C)C	-4.43
CC1=CC=C(C=C1)C(=O)C1=CSC(=C1)S(N)(=O)=O	-4.45
CC(=C)c1cccc(c1)C(C)=C	-4.45
[#6]C1=CC=C(C=C1)C(=O)C1=C[SH0]C(=C1)S([#7])(=O)=O	-4.45
C1=CC=C(C=C1)\N=N\C1=CC=CC=C1	-4.45
CCC(C)(OOC(C)(C)C)OOC(C)(C)C	-4.45
CC1=CC=C(C=C1)C(=O)C1=CC=C(S1)S(N)(=O)=O	-4.45
OC1=CC(C2=CC=CC=C2)=C(C=C1N(=O)=O)N(=O)=O	-4.46
Clc1cc(Cl)ccc1Oc2c(O)cc(Cl)cc2	-4.46
CCOC(=O)[C@H](SP(=S)(OC)OC)C1=CC=CC=C1	-4.46
COc1ccc(cc1)C(=O)c1cc([s]c1)S(N)(=O)=O	-4.47
[#6]OC1=CC=C(C=C1)C(=O)C1=C[SH0]C(=C1)S([#7])(=O)=O	-4.47
COC1=CC=C(C=C1)C(=O)C1=CC=C(S1)S(N)(=O)=O	-4.47
CCCCCCCCCCCCCl	-4.48
NC1=CC=C(C=C1)S(=O)(=O)NC1=CC=CC=C1[N+]([O-])=O	-4.49
CC\C=C/CCOC(=O)C\C=C/CC	-4.51
CCOP(=S)(OCC)SCN1N=Nc2ccccc2C1=O	-4.52
NC1=CC=C(C=C1)S(=O)(=O)NC1=CC=C(I)C=C1	-4.52
Clc1ccc(cc1)Oc1ccccc1	-4.555
CC(C)(C)c1ccc(C=C)cc1	-4.56
Clc1cccc(c2ccccc2)c1	-4.566666667
O=S1(=O)C2=C(C=CC=C2)C2=C1C=CC=C2	-4.57
CC(C)(C)CCCCCC(=O)OC=C	-4.58
NC1=CC=C(C(Cl)=C1)S(=O)(=O)NC1=CC=C(Cl)C=C1	-4.59
c13c(cccc3)oc2c1cccc2	-4.59
ClC1=CC(Cl)=C(OC2=CC=CC=C2)C=C1	-4.63
NC1=CC=C(C=C1)C1=CC=C(Cl)C=C1	-4.64
COCC1(C)OC(=O)N(C1=O)C1=CC(Cl)=CC(Cl)=C1	-4.66
ClC1=C(Cl)C(OC2=CC=CC=C2)=CC=C1	-4.67
O=C1NC(=O)c2cccc3cccc1c23	-4.69
ClC1=CC2=C(NC(=O)C3CCCN3C2=O)C=C1	-4.7
BrC1=CC=C(OC2=CC=CC=C2)C=C1	-4.71
C=CC(=O)Oc1c(Br)cc(Cl)c2ccc[n]c21	-4.72
ClC1=CC=C(OC2=CC=CC=C2)C=C1Cl	-4.72
ClC1=CC=CC(NS(=O)(=O)C2=CC=CC=C2)=C1Cl	-4.73
NC1=CC=C(C=C1)S(=O)(=O)NC1=CC=CC(Cl)=C1Cl	-4.73
Cc1c(cccc2C)c2ccc1	-4.74
CCO[P+]([S-])(OCC)O\N=C(\C#N)C1=CC=CC=C1	-4.745
CCOP(=S)(O/N=C(\C#N)/c1ccccc1)OCC	-4.746666667
CCCCN(C)C(O)=NC1=CC=C(Cl)C(Cl)=C1	-4.76
O=C(Nc1cc(Cl)c(Cl)cc1)N(C)CCCC	-4.77
CCOC(=O)C1C(C=C(C)C)C1(C)C	-4.77
ClC1=CC=CC=C1OC1=CC=CC=C1	-4.78
NC1=CC=C(C=C1)S(=O)(=O)NC1=CC=C(C=C1Br)[N+]([O-])=O	-4.78
ClC1=CC=C(OC2=CC=C(Cl)C=C2)C=C1	-4.8
[O-][N+](=O)C1=CC=C(NN=C2C=CC(=O)C=C2)C=C1	-4.8
OC1=CC=C(C=C1)\N=N\C1=CC=C(C=C1)[N+]([O-])=O	-4.8
Cc1cc(cccc2)c2cc1C	-4.805
CCCCC(CC)COC(=O)C(C)=C	-4.81
Clc(cccc2)c2c1ccccc1	-4.825
NC1=CC=C(C=C1)S(=O)(=O)NC1=C(Cl)C=C(Cl)C(Cl)=C1	-4.83
CCOP(=S)(OCC)ON=C(C#N)C1=CC=CC=C1	-4.86
CC1=CC2=C(C=C1)C(C)=CC=C2	-4.89
c1(cccc3)c3sc2c1cccc2	-4.896666667
Clc(cccc2)c2c1ccccc1Cl	-4.9
Clc1cc(c2cc(Cl)c(N)cc2)ccc1N	-4.92
NC1=CC=C(C=C1)C1=CC=C(N)C(Cl)(Cl)C1	-4.92
C[C@]1(OC(=O)N(C1=O)C1=CC(Cl)=CC(Cl)=C1)C=C	-4.93
NC1=CC=C(C=C1)S(=O)(=O)NC1=CC=C(Cl)C(Cl)=C1	-4.94
[O-][N+](=O)c1ccccc1c2ccc(Cl)cc2	-4.94
ClC1=CC(Cl)=C(OC2=CC=CC=C2Cl)C=C1	-4.95
OC1=C(Cl)C=C(Cl)C=C1SC1=C(O)C(Cl)=CC(Cl)=C1	-4.95
CCCCCCC(CCCC)C(O)=O	-4.96
ClC1=CC=C(Cl)C(OC2=CC=CC=C2)=C1	-4.97
CC1(OC(=O)N(C1=O)C1=CC(Cl)=CC(Cl)=C1)C=C	-4.98
Cc2cc1ccc(C)cc1cc2	-4.985
CCCCCCCCCCOC(C)=O	-4.99
O=C(N\N=C\C1=CC=C(O1)N(=O)=O)C1=CC=CC(=C1)N(=O)=O	-4.99
BrC1=CC=C(NS(=O)(=O)C2=CC=CC=C2)C(Br)=C1	-5.01
Nc1c(Cl)c(ccc1[N+]([O-])=O)Oc1ccccc1	-5.02
O=C(C(NC(C(Cl)Cl)=O)=C2Cl)c(cccc1)c1C2=O	-5.03
Nc1cc(Cl)ccc1Oc2ccc(Cl)cc2Cl	-5.05
ClC1=CC(OC2=CC=CC=C2)=CC(Cl)=C1	-5.06
ClC1=CC=CC(Cl)=C1OC1=CC=CC=C1	-5.06
CCCCCCCCCCCC=O	-5.06
CCCN(CCCl)c1c(cc(cc1[N+]([O-])=O)C(F)(F)F)[N+]([O-])=O	-5.075
CC1=COC2=CC3=C(C=C12)C=C(N)C(=O)O3	-5.08
ClC1=CC=C(OC2=CC(Cl)=CC=C2)C=C1	-5.08
Clc(cccc2Cl)c2c1ccccc1	-5.09
NC1=CC(Cl)=C(C=C1)S(=O)(=O)NC1=CC=CC=C1Cl	-5.11
c1(cccc3)c3[nH]c2c1cccc2	-5.12
FC1(F)OC2=CC=CC(=C2O1)C1=CNC=C1C#N	-5.14
CCCCCCCCCC(C)C=O	-5.15
CCCCC[C@H](CCC)CCCO	-5.16
Clc1cc(-c2ccccc2)c(Cl)cc1	-5.18
CCOP(=S)(OCC)SCN1C(=O)OC2=C1C=CC=C2	-5.19
ClC1=CC(OC2=CC=CC=C2)=C(Cl)C(Cl)=C1	-5.19
Clc1ccc(c2ccccc2)cc1	-5.2
ClC1=C(Cl)C=C(OC2=C(Cl)C=CC=C2)C=C1	-5.2
[O-][N+](=O)C1=CC=C(C=C1)C1=CC=CC=C1	-5.21
CC1=CC(C)(C)Nc2ccccc12	-5.24
Clc(cc(Cl)cc2)c2c1ccccc1	-5.25
CCCCCCC(CO)CCCC	-5.27
CCOP(=S)(OCC)O\N=C(/C#N)C1=C(Cl)C=CC=C1	-5.29
CCCCCCCCCCCC#N	-5.29
ClC1=CC=C(OC2=C(Cl)C(Cl)=CC=C2)C=C1	-5.31
c1(cccc3)c3Oc(cccc2)c2O1	-5.31
ClC1=C(Cl)C(Cl)=C(OC2=CC=CC=C2)C=C1	-5.32
[O-][N+](=O)C1=C2C=CC=C3CCC(C=C1)=C23	-5.34
c1cccc2Nc3ccccc3Sc21	-5.345
Clc1cccc(-c2ccccc2)c1Cl	-5.35
NC1=C(C(=NN1C1=C(Cl)C=C(C=C1Cl)C(F)(F)F)C#N)S(=O)C(F)(F)F	-5.36
[#7]C1=C(C(=[NH0][NH0]1C1=C(Cl)C=C(C=C1Cl)C(F)(F)F)C#N)S(=O)C(F)(F)F	-5.36
C\1C\C=C/CC\C=C/CC/C=C1	-5.37
Clc(cccc2)c2c1ccc(Cl)cc1	-5.37
O=P(SCCCC)(SCCCC)SCCCC	-5.385
COC(=O)CCCCCCCCC=C	-5.4
Clc1cc(ccc1)-c1ccccc1Cl	-5.425
ClC1=CC=C(OC2=C(Cl)C=CC(Cl)=C2)C=C1	-5.44
OC1=CC=C(NC2=C(C=C(C=C2)[N+]([O-])=O)[N+]([O-])=O)C=C1	-5.44
ClC1=CC(Cl)=C(OC2=CC(Cl)=CC=C2)C=C1	-5.44
ClC1=CC=CC(OC2=CC(Cl)=C(Cl)C=C2)=C1	-5.44
Clc1c(Oc2ccc(N(=O)=O)cc2)ccc(Cl)c1	-5.46
ClC1=CC=C(OC2=CC(Cl)=CC(Cl)=C2)C=C1	-5.52
ClC1=CC=C(OC2=CC=CC=C2Cl)C=C1	-5.52
Clc1ccc(cc1)[S](=O)(=O)c2ccc(Cl)cc2	-5.52
COC1=C(C(C)=C(C=C1C(C)(C)C)N(=O)=O)N(=O)=O	-5.53
Brc1ccc(cc1)-c1ccccc1	-5.55
[O-][N+](=O)c1ccc(cc1)Oc1c(Cl)cc(Cl)cc1Cl	-5.62
CCOC(=O)C1=NN(C(=N1)C(Cl)(Cl)Cl)C1=C(Cl)C=C(Cl)C=C1	-5.65
[#6]COC(=O)C1=[NH0][NH0](C(=[NH0]1)C(Cl)(Cl)Cl)C1=CC=C(Cl)C=C1Cl	-5.65
ClC1=CC=C(OC2=CC(Cl)=C(Cl)C=C2)C=C1	-5.66
ClC1=CC=C(C=C1)\N=N\C1=CC=CC=C1	-5.7
Clc1ccc(cc1)N=Nc2ccccc2	-5.7
ClC1=CC=CC2=C1OC1=C(O2)C=CC=C1	-5.72
CC1=N(=O)C(NS(=O)(=O)C2=CC=C(N)C=C2)=CC=C1	-5.75
CC1=C(C(=C(C(C)=C1N(=O)=O)N(=O)=O)C(C)(C)C)N(=O)=O	-5.78
Clc1cccc(c2cc(Cl)ccc2)c1	-5.8
FC(F)(F)C1=C(SC(Cl)=N1)C(=O)OCC1=CC=CC=C1	-5.81
Clc1cc(c2ccccc2Cl)c(Cl)cc1	-5.826666667
Clc1cc2Oc3ccccc3Oc2cc1	-5.84
NC1=CC=C(C=C1)N=NC1=CC=C(C=C1)[N+]([O-])=O	-5.85
Clc1ccccc1-c1c(Cl)cccc1Cl	-5.9
ClC1=CC=C(OC2=C(Cl)C=CC=C2Cl)C=C1	-5.91
CCCCCCCCCCC1CO1	-5.92
Clc1ccccc1-c1cccc(Cl)c1Cl	-5.94
ClC1=CC=C(Cl)C(OC2=CC=CC=C2)=C1Cl	-5.95
Clc1cc(c2cc(Cl)ccc2Cl)ccc1	-6.01
CCCSP(=S)(OCC)OC1=CC=C(SC)C=C1	-6.02
CC(=C)C(=O)OCCC(F)(F)C(F)(F)C(F)(F)C(F)(F)C(F)(F)C(F)(F)F	-6.06
BrC1=CC=C(OC2=CC=C(Br)C=C2)C=C1	-6.066666667
Clc1cc(Cl)c(c2ccccc2)c(Cl)c1	-6.075
Clc1ccc(c2ccc(cc2Cl)Cl)cc1	-6.095
BrC1=CC2=C(NC3=C(S2)C=CC=C3)C=C1	-6.11
ClC1=CC(Cl)=C(OC2=CC=CC=C2)C(Cl)=C1	-6.11
ClC1=C(Cl)C(Cl)=C(C=C1)C1=CC=CC=C1	-6.18
Clc1ccc(cc1)-c1c(Cl)cccc1Cl	-6.21
ClC1=CC=C(OC2=C(Cl)C=C(Cl)C=C2)C=C1	-6.22
Clc(cc(Cl)cc2)c2c1ccc(Cl)cc1Cl	-6.22
ClC1=CC(Cl)=C(Cl)C(=C1)C1=CC=CC=C1Cl	-6.23
ClC1(Cl)[C@@]2(Cl)[C@@H]3[C@@H]4C[C@@H]([C@H]5O[C@H]54)[C@@H]3[C@]1(Cl)C(Cl)=C2Cl |o1:3,5,6,8,9,11,12,13|	-6.23
ClC12C3C(C4C(O5)C5C3C4)C(C2(Cl)Cl)(Cl)C(Cl)=C1Cl	-6.235
Clc(ccc(Cl)c2)c2c1ccc(Cl)cc1	-6.25
Clc1ccc(c2cccc(Cl)c2Cl)cc1	-6.26
ClC1=C(Cl)[C@]2(Cl)C3[C@@H]4C[C@H](C5OC45)C3[C@@]1(Cl)C2(Cl)Cl	-6.29
ClC1=C(Cl)[C@]2(Cl)C3[C@@H]4C[C@@H](C5OC45)C3[C@]1(Cl)C2(Cl)Cl	-6.29
ClC1=C(Cl)[C@]2(Cl)[C@H]3[C@H]4C[C@H]([C@H]5O[C@@H]45)[C@@H]3[C@@]1(Cl)C2(Cl)Cl	-6.29
ClC1=C(Cl)C2(Cl)C3C4CC([C@H]5O[C@@H]45)C3C1(Cl)C2(Cl)Cl	-6.29
ClC1=CC(=CC(Cl)=C1)C1=CC=CC=C1Cl	-6.3
ClC1=CC=C(Cl)C(=C1Cl)C1=CC=CC=C1Cl	-6.3
ClC1=CC=CC(=C1Cl)C1=C(Cl)C=CC=C1Cl	-6.3
O=C1OC(=O)c2cccc3cccc1c23	-6.3
[H]C1([H])[C@@]2([H])[C@@]3([H])O[C@@]3([H])[C@]1([H])[C@@]1([H])[C@]2([H])[C@@]2(Cl)C(Cl)=C(Cl)[C@]1(Cl)C2(Cl)Cl	-6.35
Clc(cc(Cl)c(Cl)c2)c2c1ccccc1	-6.36
Clc1ccc(Cl)c(c2ccccc2)c1Cl	-6.39
ClC1=CC=C(C=C1)C1=CC(Cl)=CC=C1	-6.4
Clc(cccc2)c2c1ccc(Cl)c(Cl)c1	-6.4
BrC1=CC=C(OC2=CC=C(Br)C=C2Br)C=C1	-6.425
Clc1ccc(Cl)c(c2cccc(Cl)c2Cl)c1	-6.47
Clc1cc(Cl)c(cc1)-c1ccccc1Cl	-6.49
CC1=CC2=NC(=O)N=C2C=C1NNC3C(=O)NC(=O)NC3=O	-6.49
ClC1=CC=CC(Cl)=C1OC1=CC(Cl)=C(Cl)C=C1	-6.56
CCN(CCO)S(=O)(=O)C(F)(F)C(F)(F)C(F)(F)C(F)(F)C(F)(F)C(F)(F)C(F)(F)C(F)(F)F	-6.58
ClC1=CC(Cl)=C(Cl)C=C1OC1=CC=CC=C1	-6.58
CC(C)c1ccc(cc1)C(C)C	-6.6
CC(C)c1cccc(c1)C(C)C	-6.6
ClC1=CC=C(OC2=C(Cl)C=CC(Cl)=C2Cl)C=C1	-6.64
ClC1=CC(Cl)=C(C=C1)C1=C(Cl)C=CC=C1Cl	-6.65
ClC1=CC(Cl)=C(OC2=CC=CC(Cl)=C2Cl)C=C1	-6.65
ClC1=CC(Cl)=C(C(Cl)=C1)C1=C(Cl)C=CC=C1	-6.65
ClC1=CC=C(C=C1)S(=O)(=O)C1=C(Cl)C=C(Cl)C(Cl)=C1	-6.66
ClC1=CC(Cl)=C(C=C1)C1=CC=CC(Cl)=C1Cl	-6.68
ClC1=CC=C(C=C1)C1=C(Cl)C=C(Cl)C=C1Cl	-6.725
ClC1=CC=C(OC2=C(Cl)C=CC=C2)C(Cl)=C1Cl	-6.74
ClC1=CC=CC(=C1)C1=C(Cl)C(Cl)=C(Cl)C=C1	-6.77
ClC1=CC=C(C=C1)C1=C(Cl)C(Cl)=CC(Cl)=C1	-6.77
ClC1=CC(OC2=CC=CC=C2)=CC(Cl)=C1Cl	-6.77
ClC1=CC(OC2=CC=C(Cl)C=C2Cl)=C(Cl)C=C1	-6.77
Clc1c(-c2cccc(Cl)c2Cl)c(Cl)ccc1Cl	-6.78
ClC1=CC=CC(Cl)=C1C1=C(Cl)C(Cl)=C(Cl)C=C1	-6.78
Clc(cc2)c(cc2Cl)c1c(Cl)cccc1Cl	-6.8
ClC1=CC=C(C=C1)C1=CC=C(Cl)C(Cl)=C1	-6.805
ClC1=C(Cl)[C@]2(Cl)[C@@H]3[C@@H]4CC(C=C4)[C@@H]3C1(Cl)C2(Cl)Cl	-6.815
ClC1=C(Cl)[C@]2(Cl)[C@@H]3[C@@H]4C[C@@H](C=C4)[C@@H]3[C@]1(Cl)C2(Cl)Cl	-6.815
ClC1=CC(=CC=C1)C1=C(Cl)C=CC=C1Cl	-6.82
CC(CC(C)(C)C)CC(C)(C)C	-6.82
ClC1=CC=C(OC2=CC=C(Cl)C=C2Cl)C(Cl)=C1	-6.82
ClC1(Cl)[C@@]2(Cl)[C@@H]3[C@@H]4C[C@@H](C=C4)[C@@H]3[C@]1(Cl)C(Cl)=C2Cl |&1:3,5,6,8,11,12|	-6.82
ClC12C3C(C4C=CC3C4)C(C2(Cl)Cl)(Cl)C(Cl)=C1Cl	-6.82
Clc(ccc(Cl)c2)c2c1cc(Cl)ccc1Cl	-6.8275
Clc1ccccc1-c1ccc(Cl)c(Cl)c1Cl	-6.83
ClC1=CC=C(OC2=C(Cl)C=C(Cl)C=C2Cl)C=C1	-6.83
BrC1=CC2=C(C=C1Br)C1=C(O2)C=C(Br)C(Br)=C1	-6.84
Clc1ccc(cc1)-c1ccc(Cl)c(Cl)c1Cl	-6.88
ClC1=C(Cl)C=C(OC2=CC=CC(Cl)=C2Cl)C=C1	-6.9
ClC1=CC=CC=C1C1=CC(Cl)=C(Cl)C=C1Cl	-6.91
Clc1ccc(Cl)cc1c2c(Cl)cc(Cl)cc2	-6.915
Clc1cc(c2ccccc2)ccc1Cl	-6.915
CCC(C)(C)CCC(C)(C)CC	-6.92
IC1=CC2=C(NC3=C(S2)C=CC=C3)C=C1	-6.93
ClC1=CC(Cl)=C(Cl)C(=C1)C1=C(Cl)C(Cl)=CC=C1	-6.96
ClC1=CC=C(OC2=CC=C(Cl)C(Cl)=C2)C=C1Cl	-6.98
BrC1CC(Br)CC(Br)CC(Br)CC(Br)CC(Br)C1	-6.99
ClC1=CC(Cl)=C(Cl)C=C1OC1=C(Cl)C=CC=C1	-7
ClC1=CC=C(OC2=CC(Cl)=C(Cl)C=C2)C(Cl)=C1	-7
ClC1=CC=C(OC2=CC=C(Cl)C(Cl)=C2Cl)C=C1	-7.01
ClC1=CC=C(C=C1Cl)C1=C(Cl)C=CC=C1Cl	-7.02
C1CCCCCCCCCCC1	-7.02
ClC1=CC(Cl)=C(Cl)C(OC2=CC=CC=C2)=C1Cl	-7.02
ClC1=CC=C(SC2=C(Cl)C=C(Cl)C(Cl)=C2)C=C1	-7.03
ClC1=CC(=CC(Cl)=C1Cl)C1=CC=CC=C1Cl	-7.035
CCCCCCCCCCCC	-7.035
ClC1=CC=C(OC2=CC(Cl)=C(Cl)C=C2Cl)C=C1	-7.04
Clc2c(ccc(Cl)c2Cl)c1c(Cl)c(Cl)ccc1	-7.05
Clc(ccc(Cl)c2)c2c1ccc(Cl)c(Cl)c1	-7.05
CCC1=CC(CC)=CC(CC)=C1	-7.06
ClC1=CC(Cl)=C(Cl)C(Cl)=C1OC1=CC=CC=C1	-7.06
ClC1=CC=C(Cl)C(OC2=CC=C(Cl)C(Cl)=C2)=C1	-7.07
BrC1=CC(Br)=C(OC2=C(Br)C=C(Br)C=C2Br)C=C1	-7.085
ClC1=CC=CC(OC2=CC=C(Cl)C(Cl)=C2Cl)=C1	-7.09
ClC1=CC(Cl)=C(OC2=C(Cl)C=CC=C2Cl)C=C1Cl	-7.12
Clc1cc(Cl)c(Cl)cc1-c1cccc(Cl)c1Cl	-7.135
ClC1=CC=C(OC2=CC(Cl)=CC(Cl)=C2)C(Cl)=C1	-7.14
ClC1=CC=C(OC2=CC(Cl)=CC(Cl)=C2Cl)C=C1	-7.14
ClC1=CC(=CC=C1)C1=C(Cl)C=C(Cl)C=C1Cl	-7.15
OCCC(F)(F)C(F)(F)C(F)(F)C(F)(F)C(F)(F)C(F)(F)C(F)(F)C(F)(F)C(F)(F)C(F)(F)F	-7.16
ClC1=CC(=C(Cl)C=C1)C1=C(Cl)C=C(Cl)C=C1Cl	-7.175
Clc1cc(-c2c(Cl)c(Cl)ccc2Cl)c(Cl)cc1	-7.19
ClC1=CC(=CC=C1)C1=C(Cl)C=C(Cl)C(Cl)=C1	-7.19
Cl[C@@]12[C@@H]3C4CC(C=O)C5C4C(Cl)([C@]13Cl)C(Cl)(Cl)[C@@]25Cl	-7.2
ClC12C3C4CC(C=O)C5C4C(Cl)(C13Cl)C(Cl)(Cl)C25Cl	-7.2
ClC1=CC2=C(OC3=C2C=C(Cl)C=C3)C=C1	-7.21
ClC1=CC2=C(C=C1)C1=C(O2)C(Cl)=CC=C1	-7.21
ClC1=C(Cl)C=C2OC3=CC=CC=C3OC2=C1	-7.23
ClC1=CC=CC(Cl)=C1OC1=C(Cl)C(Cl)=C(Cl)C=C1	-7.23
ClC1=CC=C(OC2=C(Cl)C(Cl)=CC=C2Cl)C(Cl)=C1	-7.24
Clc(c(Cl)c(Cl)c(Cl)c2)c2c1ccccc1	-7.24
ClC1=CC(Cl)=C(Cl)C(=C1Cl)C1=CC=CC=C1	-7.25
Clc(c(Cl)c2Cl)c(cc2Cl)c1c(Cl)cccc1	-7.26
ClC1=CC=CC(OC2=CC(Cl)=C(Cl)C=C2Cl)=C1	-7.27
Clc1c(Cl)cccc1c2c(Cl)c(Cl)ccc2	-7.28
BrC1=CC(Br)=C(OC2=C(Br)C=C(Br)C=C2)C=C1	-7.29
BrC1=CC(Br)=C(C(Br)=C1)C1=CC=CC=C1	-7.3
ClC1=CC(Cl)=C(C=C1)C1=C(Cl)C=CC(Cl)=C1Cl	-7.3
ClC1=CC=C(Cl)C(=C1)C1=CC(Cl)=C(Cl)C(Cl)=C1	-7.31
Clc2c(c(Cl)cc(Cl)c2)c1c(Cl)cccc1Cl	-7.32
ClC1=CC(OC2=CC=C(Cl)C(Cl)=C2)=CC(Cl)=C1	-7.32
ClC1=CC=C(OC2=C(Cl)C=C(Cl)C=C2Cl)C(Cl)=C1	-7.33
ClC1=C(Cl)[C@]2(Cl)[C@H]3[C@@H]4C[C@@H](C=C4)[C@H]3[C@@]1(Cl)C2(Cl)Cl	-7.33
Clc1cc(c2cc(Cl)c(cc2Cl)Cl)c(Cl)cc1	-7.33
ClC1=CC=C(OC2=C(Cl)C(Cl)=CC=C2Cl)C=C1Cl	-7.35
ClC1=CC=C(OC2=CC(Cl)=C(Cl)C(Cl)=C2)C=C1	-7.35
Clc1ccc(c2ccc(c(Cl)c2)Cl)c(Cl)c1	-7.35
ClC1=C(Cl)C(Cl)=C(OC2=CC=CC(Cl)=C2Cl)C=C1	-7.38
ClC1=CC(Cl)=C(C(Cl)=C1)C1=C(Cl)C(Cl)=CC=C1	-7.4
ClC1=CC=CC=C1C1=C(Cl)C(Cl)=CC(Cl)=C1Cl	-7.4
ClC1=CC(=CC(Cl)=C1Cl)C1=CC=CC(Cl)=C1Cl	-7.41
Clc1c(c2cc(Cl)ccc2Cl)c(Cl)c(Cl)cc1Cl	-7.42
Clc2c(c(Cl)cc(Cl)c2Cl)c1c(Cl)cccc1	-7.43
BrC1=CC=C(OC2=CC=C(Br)C(Br)=C2)C(Br)=C1	-7.43
ClC1=CC=C(OC2=CC=C(Cl)C(Cl)=C2Cl)C(Cl)=C1	-7.44
ClC1=CC=C(C(Cl)=C1)C1=C(Cl)C(Cl)=C(Cl)C=C1Cl	-7.47
ClC1=CC(=CC(Cl)=C1)C1=CC(Cl)=C(Cl)C=C1Cl	-7.47
ClC1=CC(Cl)=C(OC2=CC=CC(Cl)=C2Cl)C=C1Cl	-7.48
Clc1ccc(Cl)c(c2ccc(Cl)c(Cl)c2Cl)c1	-7.48
ClC1=CC=C2OC3=CC=C(Cl)C=C3OC2=C1	-7.505
ClC1=C(Cl)C(Cl)=C(Cl)C(OC2=CC=CC=C2)=C1	-7.52
Clc1cc(Cl)c(Cl)c2Oc3ccccc3Oc12	-7.53
Clc(cccc2Cl)c2c1c(Cl)cccc1Cl	-7.543333333
ClC1=CC=C(Cl)C(OC2=C(Cl)C=C(Cl)C(Cl)=C2)=C1	-7.56
CCCCCCCCCCCCS	-7.57
ClC1=CC=C(OC2=C(Cl)C=C(Cl)C(Cl)=C2)C(Cl)=C1	-7.61
ClC1=CC(Cl)=C(OC2=CC=C(Cl)C(Cl)=C2)C(Cl)=C1	-7.62
S=C(SSSSSSC(=S)N1CCCCC1)N2CCCCC2	-7.63
ClC1=CC=C(OC2=C(Cl)C(Cl)=CC(Cl)=C2)C(Cl)=C1	-7.64
Clc1c(-c2cc(Cl)c(Cl)cc2)c(Cl)ccc1Cl	-7.65
ClC1=C(Cl)C(Cl)=C(C=C1)C1=C(Cl)C=CC(Cl)=C1Cl	-7.65
ClC1=CC=C(C(Cl)=C1)C1=C(Cl)C=C(Cl)C=C1Cl	-7.66
Clc1c(c2ccc(Cl)c(Cl)c2)c(Cl)c(Cl)c(Cl)c1	-7.66
ClC1=CC=C(OC2=CC=C(Cl)C(Cl)=C2Cl)C=C1Cl	-7.67
Clc1ccc(Cl)c(c2cc(Cl)c(Cl)c(Cl)c2Cl)c1	-7.68
ClC1=CC=C(Cl)C(OC2=C(Cl)C(Cl)=C(Cl)C=C2)=C1	-7.7
ClC1=CC=C(C=C1)C1=C(Cl)C(Cl)=C(Cl)C(Cl)=C1	-7.7
CC(C)C(C)(C)C(C)(C)C(C)(C)S	-7.71
Clc1cc(Cl)c(cc1)-c1ccc(Cl)c(Cl)c1Cl	-7.71
BrC1=CC=C(C=C1)C1=CC=C(Br)C=C1	-7.74
ClC1=C(Cl)C=C(C=C1)C1=C(Cl)C(Cl)=C(Cl)C=C1	-7.756666667
ClC1=CC=CC(=C1)C1=C(Cl)C(Cl)=CC(Cl)=C1Cl	-7.76
BrC1=CC(Br)=C(C=C1Br)C1=C(Br)C=C(Br)C(Br)=C1	-7.76
Brc1ccc(c(Br)c1Br)c2ccc(Br)c(Br)c2Br	-7.76
BrC1=CC(Br)=C(C(Br)=C1)C1=C(Br)C=C(Br)C=C1Br	-7.76
ClC1=CC=C(OC2=C(Cl)C(Cl)=CC(Cl)=C2Cl)C=C1	-7.76
ClC1=CC(Cl)=C(Cl)C(=C1)C1=CC(Cl)=CC(Cl)=C1Cl	-7.76
Clc1ccc(cc1)-c1cc(Cl)c(Cl)cc1Cl	-7.77
ClC1=CC=C(OC2=C(Cl)C(Cl)=C(Cl)C=C2Cl)C=C1	-7.77
Clc(cc(Cl)c(Cl)c2)c2c1ccc(Cl)c(Cl)c1	-7.795
ClC1=CC(=C(Cl)C=C1)C1=C(Cl)C(Cl)=CC(Cl)=C1	-7.82
Clc1cc(-c2c(Cl)c(Cl)ccc2Cl)c(Cl)c(Cl)c1	-7.82
ClC1=CC(=CC(Cl)=C1)C1=C(Cl)C(Cl)=CC(Cl)=C1	-7.82
ClC1=CC(Cl)=C(C=C1)C1=C(Cl)C(Cl)=CC(Cl)=C1	-7.82
ClC1=CC=C2OC3=CC(Cl)=CC=C3OC2=C1	-7.83
ClC1=CC(OC2=CC=C(Cl)C(Cl)=C2)=C(Cl)C(Cl)=C1	-7.83
ClC1=CC=C(OC2=C(Cl)C=C(Cl)C(Cl)=C2)C=C1Cl	-7.83
Clc(c(Cl)c(Cl)c(Cl)c2Cl)c2c1ccccc1	-7.85
ClC1=CC(OC2=C(Cl)C(Cl)=C(Cl)C=C2)=CC(Cl)=C1	-7.86
BrC1CCC(Br)C(Br)CCC(Br)C(Br)CCC1Br	-7.87
ClC1=CC=C(C=C1)C1=C(Cl)C(Cl)=CC(Cl)=C1Cl	-7.88
ClC1=CC(Cl)=C(OC2=C(Cl)C(Cl)=CC=C2Cl)C=C1Cl	-7.88
ClC1=CC=C(OC2=CC(Cl)=C(Cl)C(Cl)=C2)C(Cl)=C1	-7.89
ClC1=CC(Cl)=C(C(Cl)=C1)C1=CC=C(Cl)C(Cl)=C1	-7.91
BrC1=CC=C(OC2=CC=C(Br)C(Br)=C2)C=C1Br	-7.91
Clc1c(c2cc(Cl)c(Cl)cc2Cl)c(Cl)c(Cl)c(Cl)c1	-7.92
ClC1=CC(Cl)=C(C(Cl)=C1)C1=CC(Cl)=CC(Cl)=C1	-7.92
ClC1=CC(=CC(Cl)=C1Cl)C1=C(Cl)C=CC=C1Cl	-7.92
CCCCCCCCCC(C)C	-7.92
ClC1=C(Cl)C(Cl)=C(OC2=CC=CC=C2)C(Cl)=C1Cl	-7.94
ClC1=CC=C(Cl)C(=C1Cl)C1=C(Cl)C(Cl)=CC(Cl)=C1Cl	-7.94
ClC1=CC(=CC(Cl)=C1)C1=C(Cl)C=CC(Cl)=C1Cl	-7.95
ClC1=CC=C(C=C1)C1=C(Cl)C(Cl)=C(Cl)C=C1Cl	-7.95
Clc1cc(Cl)c(cc1)-c1cc(Cl)c(Cl)cc1Cl	-7.95
ClC1=C(Cl)C(Cl)=C(OC2=C(Cl)C=CC(Cl)=C2Cl)C=C1	-7.96
ClC1=CC=C(C=C1)C1=CC(Cl)=C(Cl)C(Cl)=C1	-7.96
Clc1c(Cl)c(Cl)ccc1c2c(Cl)c(Cl)c(Cl)cc2Cl	-7.98
CC(=C)C(=O)OCC[N+](C)(C)CCC[S]([O-])(=O)=O	0.96
CCOC(=O)N(CC)c1ccccc1	0.87
[#6]CN(CC1=CC=C(Cl)[NH0]=C1)C(\N[#6])=C\[N+]([O-])=O	0.49
CC(NC(=O)C(C)NC(=O)C(N)CCP(C)(O)=O)C(O)=O	0.49
C[C@H](NC(=O)[C@H](C)NC(=O)[C@@H](N)CC[P](C)(O)=O)C(O)=O	0.49
CCN(CC1=CC=C(Cl)N=C1)C(\NC)=C\N(=O)=O	0.49
CCN(CC1=CN=C(Cl)C=C1)C(\NC)=C/[N+]([O-])=O	0.49
OCN1C(NC(=O)NCNC(=O)NC2N(CO)C(=O)NC2=O)C(=O)NC1=O	0.41
CC(CC(=O)NC1=CC=CC=C1)C(O)=O	0.38
O=C1N(CC3CNCC2C3)C2=CC=C1	0.36
O=C1C=CC=C2[C@H]3CNC[C@H](C3)CN12	0.36
O=C1C=CC=C2[C@@H]3CNC[C@@H](C3)CN12	0.36
O=C1C=CC=C2[C@@H]3CNC[C@H](C3)CN12	0.36
CCCCCCCC(=O)OCC(O)CO	0.18
CC(C)NCC(O)C1=CC(O)=C(O)C=C1	0.14
CN2N(c1ccccc1)C(C(N)=C2C)=O	0.08
CC(=O)NC(CC1=CC=C(O)C=C1)C(O)=O	0.01
OCC(O)C(O)CC(=O)NNC1=CC=CC=C1	-0.08
CN1C(C)=CC(N1c2ccccc2)=O	-0.162
CC(C)CC(N)C(=O)NC(C(C)C)C(O)=O	-0.17
COC(=O)CC1CCC(CC(=O)OC)N1C	-0.17
CC(C)C[C@H](N)C(=O)N[C@@H](C(C)C)C(O)=O	-0.17
CC1(C)C2CCC1(C)C(=O)C2CO	-0.22
OC(=O)CC[C@H](N(CCC#N)CCC#N)C(O)=O	-0.23
OC(=O)CCC(N(CCC#N)CCC#N)C(O)=O	-0.23
CC1C2C(O)CCC(O)C2CCC1=O	-0.3
COCCOC(=O)CSC1=CC=CC=C1	-0.5
OC(=O)CC1=CC2=C(OC1=O)C=CC=C2	-0.54
CCCOC(=O)CCC(=O)N(CC)CC	-0.62
OC(=O)CCCCCN1C=CC=CC1=O	-0.64
[#6]N(CCO)C1=[NH0]C2=C([NH0]1[#6])C(=O)N([#6])C(=O)N2[#6]	-0.65
CN(CCO)C1=NC2=C(N1C)C(=O)N(C)C(=O)N2C	-0.65
CN(C)CCNC(=O)NC1CCCCC1	-0.66
NCC(=O)NC(CC1=CC=C(O)C=C1)C(O)=O	-0.73
NCC(=O)N[C@@H](CC1=CC=C(O)C=C1)C(O)=O	-0.73
CC1(NCCC2=C1C=C(O)C(O)=C2)C(O)=O	-0.74
CC(C)(NC(=O)C1=CC=CC=C1)C(O)=O	-0.76
CC1(CCN2CCCCC2)NC(=O)NC1=O	-0.82
CC1(C)N=C(NC1=O)C1=CC=CC=C1	-0.85
CN(C(OC1=CC(CC(C)(C1)C)=O)=O)C	-0.85
C[C@@H]1CCC(=O)N1C1=CC=CC=C1	-0.85
CC1CCC(=O)N1C1=CC=CC=C1	-0.85
CC(C(=O)N(C)C)S(=O)(=O)C1=CC=CC=C1	-0.86
CCCCCCOC(=O)C(C)OC(C)=O	-0.86
CC1(C)CC(O)CC(C)(C)N1CCO	-0.86
CC(C)CC(N)C(=O)NC(CCC(O)=O)C(O)=O	-0.9
CC(C)C[C@H](N)C(=O)N[C@@H](CCC(O)=O)C(O)=O	-0.9
CC(C)CC(N)C(=O)NC(C)C(=O)NCC(O)=O	-0.9
CC(C)C[C@H](N)C(=O)N[C@@H](C)C(=O)NCC(O)=O	-0.9
Cc1ccc(cc1)N(CCO)CCO	-0.91
CCC(O)(COC(N)=O)C1=CC=CC=C1	-0.92
CCOCCNCC1=CC2=C(OC(=C2)S(N)(=O)=O)S1	-0.92
CCOP(C)(=O)SCCN(C(C)C)C(C)C	-0.95
CCO[P@](C)(=O)SCCN(C(C)C)C(C)C	-0.95
OC(=O)CCCC1CCCC2NC(=O)NC12	-0.96
COC1=CC=CC=C1OC[C@@H](O)COC(N)=O	-0.98
CCCCC(=O)NNC(=O)C1=CC=NC=C1	-1.01
CCC(C(O)C1=CC=CC=C1)C(O)=O	-1.02
OC1=CC=C(CC2NC(=O)CNC2=O)C=C1	-1.04
COC1=CC=C(C=C1)C(=O)CCC(O)=O	-1.06
NC(CC1=CC=C(O)C=C1)C(=O)NCC(O)=O	-1.1
CCCCC(CC)COCCCN	-1.1
N[C@@H](CC1=CC=C(O)C=C1)C(=O)NCC(O)=O	-1.1
OCC(NC(=O)CN=[N]#N)C(O)C1=CC=C(C=C1)N(=O)=O	-1.17
OC[C@@H](NC(=O)CN=[N+]=[N-])[C@H](O)c1ccc(cc1)[N+]([O-])=O	-1.17
N[C@@H](Cc1c[nH]c2ccccc21)C(O)=O	-1.18
CC(C)N(C(=O)CO)c1ccc(F)cc1	-1.18
O=C(OC)C(C2C(OC)=O)C1CC2C=C1	-1.2
OC(=O)CCCNC(=O)C1=CC=CC=C1	-1.2
COC(=O)[C@@H]1[C@H]2C[C@H](C=C2)[C@H]1C(=O)OC	-1.2
COC(=O)[C@H]1[C@@H]2C[C@@H](C=C2)[C@H]1C(=O)OC	-1.2
COC(=O)[C@H]1[C@H]2C[C@H](C=C2)[C@H]1C(=O)OC	-1.2
COC(=O)[C@H]1C2CC(C=C2)[C@H]1C(=O)OC	-1.21
COC(=O)C1CC2(CC1C=C2)C(=O)OC	-1.21
CCOC(=O)c1ccnc(c1)C(=O)OCC	-1.22
CC(O)C(NC(=O)C1=CC=CC=C1)C(O)=O	-1.23
N[C@H](CC1=CNC2=CC=CC=C12)C(O)=O	-1.23
OC(=O)CC(CSC(O)=O)C1=CC=CC=C1	-1.24
CC(CC(O)=O)C(=O)NC1=CC=CC=C1	-1.24
CCCCCCCCOC(=O)C(C)O	-1.27
CCCCCCCCOC(=O)[C@@H](C)O	-1.27
CC(CN1CC(=O)NC(=O)C1)N1CC(=O)NC(=O)C1	-1.27
[NH3+][C@H](CC1=CNC2=CC=CC=C12)C([O-])=O	-1.28
CCCCN(C(N)=O)C1=CC=CC=C1	-1.3
OC(=O)C1CCC(=O)N1CN1C(CCC1=O)C(O)=O	-1.3
CC(=O)NC(NC(C)=O)C1=CC=CC=C1	-1.31
O=C(NC1=CC=CC=C1)C1CCC(=O)N1	-1.33
CC(C)CNCC1=CC2=C(OC(=C2)S(N)(=O)=O)S1	-1.33
CSCCC(N(CCC#N)CCC#N)C(O)=O	-1.33
CSCC[C@H](N(CCC#N)CCC#N)C(O)=O	-1.33
NC(=O)C1CCC(=O)N1C1=CC=CC=C1	-1.33
NC(Cc1c[nH]c2ccc(O)cc12)C(O)=O	-1.34
CN(C)C(=O)COC(=O)c1ccccc1	-1.37
CC1=NC2=C(C=CC=C2)N=C(C)C1	-1.37
COC(=O)C1=CC(=CC=C1S(=O)(=O)CCCO)S(N)(=O)=O	-1.38
OC(=O)CSC(CC(O)=O)C1=CC=CC=C1	-1.395
CC(=O)NC(CC1=CC=CC=C1)C(O)=O	-1.41
NC1=NC2=C(C=N1)N=CN2CCC1COC(=O)OC1	-1.42
CCCN(C)N=NC1=CC=C(C=C1)C(O)=O	-1.43
CCCOC(=O)N1C=NC2=C1C(=O)N(C)C(=O)N2C	-1.45
CCCCCCN1CC(CC1=O)C(O)=O	-1.46
OC(=O)CN(CCCN(CC(O)=O)CC(O)=O)CC(O)=O	-1.47
NC(=O)CNC(=O)COC(=O)C1=CC=CC=C1	-1.5
O=C(O)C(N)Cc1c[nH]c2c1cccc2	-1.5
CC(C)(CC(O)=O)C1CCC(C1)C(O)=O	-1.51
CN1N=C(OC2=NC(C)=CC(C)=N2)C=C1C	-1.52
OC(=O)CSC(CNC(=O)N(CCCl)N=O)N1C=C(F)C(=O)NC1=O	-1.52
CCCC(=O)N1C=NC2=C1C(=O)N(C)C(=O)N2C	-1.53
CCOC(=O)CN1C=NC2=C1C(=O)N(C)C(=O)N2C	-1.54
CC(C)(O)CCc1ccccc1	-1.56
CC(C)CC(N)C(=O)NC(CCC(N)=O)C(O)=O	-1.57
Nc1[n]c[n]c2c1[n]c[n]2[C@]1(CO)O[C@H](CO)[C@@H](O)[C@H]1O	-1.57
CNC(Oc1c(C2OCCO2)cccc1)=O	-1.57
[#7]C1=C2[NH0]=C[NH0](C2=[NH0]C=[NH0]1)C1(CO)OC(CO)C(O)C1O	-1.57
CC(C)C[C@H](N)C(=O)N[C@H](CCC(N)=O)C(O)=O	-1.57
NC1=C2N=CN(C2=NC=N1)C1(CO)OC(CO)C(O)C1O	-1.57
C\C(CCC(O)=O)=N/NC(=O)C1=CC=NC=C1	-1.59
C\C(CCC(O)=O)=N\NC(=O)C1=CC=NC=C1	-1.59
CC(CCC(=O)O)=NNC(=O)C1=CC=NC=C1	-1.59
CC1(C)C2CCC1(C)C(N)(C2)C(O)=O	-1.6
CC1(C)[C@@H]2CC[C@@]1(C)[C@@](N)(C2)C(O)=O	-1.6
FC1=CN(C(=O)NC2=CC=CC=C2)C(=O)NC1=O	-1.62
CC(C)(NC(=O)C1=CC=CC=C1)C(N)=O	-1.62
CCCCN1C(=O)N(C)C2=C(N(C)C=N2)C1=O	-1.63
OC(=O)CCCCCCCCCC(O)=O	-1.63
[#6]CCCN1C(=O)N([#6])C2=C([NH0]([#6])C=[NH0]2)C1=O	-1.63
CC1=NC(NS(=O)(=O)C2=CC=C(N)C=C2)=CC=N1	-1.63
O=C1CCC2=CC=CC3=C2N1CC3	-1.64
OC1COC(OC2=CC=CC=C2)C(O)C1O	-1.66
C1OCC2Cc3ccccc3C2O1	-1.66
CC1=NN(C(N)=C1C)C1=CC=CC=C1	-1.67
[#6]C1=[NH0][NH0](C([#7])=C1[#6])C1=CC=CC=C1	-1.67
CN1N(C(=CC1=S)C)c2ccccc2	-1.67
CN1N=C(SC1=NS(=O)(=O)C1=CC=C(NC(C)=O)C=C1)S(N)(=O)=O	-1.69
OC1=CC=CC=C1C(=O)N1CCOCC1	-1.7
CN(C)C(=O)COC(=O)C1=CC=CC=C1O	-1.7
CC(O)C(C)Cc1ccccc1	-1.7
CCC(C)(O)C(O)C1=CC=CC=C1	-1.72
CC1(C)N(CN2C(=O)NC(=O)C2(C)C)C(=O)NC1=O	-1.73
OCc1cccc2ccccc21	-1.74
CC(=O)OC1=CC=CC=C1C(=O)OCS(C)=O	-1.78
CC(=O)OC1=CC=CC=C1C(=O)OCC(N)=O	-1.79
CCCC(=O)OCOC(=O)C1=CN=CC=C1	-1.8
NC1=CC=C(C=C1)S(=O)(=O)NC1=NC=C(N)C=C1	-1.8
NC1=CC=C(C=C1)S(=O)(=O)NC1=CN=C(I)C=C1	-1.81
CCCCN1C=NC2=C1C(=O)N(C)C(=O)N2C	-1.81
COc1ccccc1NC(=O)CC(C)=O	-1.81
[#6]CCC[NH0]1C=[NH0]C2=C1C(=O)N([#6])C(=O)N2[#6]	-1.81
CCCC(=O)OCC(O)COC(=O)CCC	-1.82
[#6][NH0]1C2=CC=CC=C2C(C([#7])=O)=C1C([#7])=O	-1.82
CN1C2=C(C=CC=C2)C(C(N)=O)=C1C(N)=O	-1.82
CCOC1=CC=C(NC(C)=O)C(C)=C1	-1.84
CCOC1=CC=C(C=C1)N(CC)C(N)=O	-1.85
CC(=O)CC(=O)Nc1ccccc1C	-1.85
CCOC(=O)OCN1C=NC2=C1C(=O)N(C)C(=O)N2C	-1.86
CCCC1CC(C)(CCO1)OC(C)=O	-1.9
COc1ccc(CCC#N)cc1OC	-1.9
COc1ccc(NC(=O)CC(C)=O)cc1	-1.9
CCCCCCCCOCC(O)CO	-1.92
CC(=O)COc1c(C)cccc1C	-1.92
CC(C)(O)CCS(=O)(=O)c1ccc(cc1)S(N)(=O)=O	-1.94
Cc2nc1ccccc1c(C)c2	-1.94
Cc(cc2)cc1c2ccc(C)n1	-1.94
[#6]C1=CC2=[NH0]C([#6])=CC=C2C=C1	-1.94
[#6]C1=[NH0]C2=CC=CC=C2C([#6])=C1	-1.94
CNC(Oc1cc(N=CN(C)C)ccc1)=O	-1.945
CNC(=O)OC1=CC(=CC=C1)\N=C/N(C)C	-1.945
CN(C)c1nc(C)c(C)c(OC(N(C)C)=O)n1	-1.95
CCCCCC1=C(O)C=C(O)C=C1	-1.95
Nc1ncnc2c1ccn2C3OC(CO)C(C3O)O	-1.95
[#6]N([#6])C(=O)OC1=C([#6])C([#6])=[NH0]C(=[NH0]1)N([#6])[#6]	-1.95
NC1=NC=NC2=C1C=CN2[C@H]1O[C@@H](CO)[C@H](O)[C@@H]1O	-1.95
[H]OC([H])([H])[C@@]1([H])O[C@@]([H])(N2C([H])=C([H])C3=C(N=C([H])N=C23)N([H])[H])[C@]([H])(O[H])[C@]1([H])O[H]	-1.95
CC1(C)CCC2(CCC(C)(C)O2)O1	-1.96
NS(=O)(=O)C1=CC=C(CCCCCO)C=C1	-1.97
Cc1ccccc1Oc1ccc[n][n]1	-1.97
[#6]C1=CC=CC=C1OC1=[NH0][NH0]=CC=C1	-1.97
CCC1=C(NC(=O)N1)C(=O)C1=CC=NC=C1	-1.99
CC(=O)OCN1C=C2C(=N1)N=CN(COC(C)=O)C2=O	-1.99
CNC(=O)Oc1cc(C)cc(C)c1C	-1.99
COC(=O)CC(C)SC1=CC=CC=C1	-2
CC(C)C1=CC=C(C=C1)C(O)C(O)=O	-2.01
CCC(CC)(C(=O)NC(N)=O)C(=O)OCC(=O)OC	-2.01
CC[C@H](C)C1(CC=C)C(=O)NC(=O)NC1=O	-2.02
CC[C@@H](C)C1(CC=C)C(=O)NC(=O)NC1=O	-2.02
CN1C(c2ccc(Cl)cc2)S(=O)(=O)CCC1=O	-2.04
CCOC(=O)CCCCCC(=O)OCC	-2.04
COC(=O)C1=C(C=CC(OC)=C1OC)C(O)=O	-2.04
CC(C)(CO)Cc1ccccc1	-2.04
O=C(NC)Oc(cccc1)c1OC(C)C	-2.05
CC\C=C/CC1=C(C)CCC1=O	-2.05
CCCCC(CC)COCC(O)CO	-2.06
CN1C(=O)N(C)C2=C(N=C(C(C)=O)C(C)=N2)C1=O	-2.07
O[C@@H]1CCN2C1=NC1=CC=CC=C1C2=O	-2.07
c1ccc2C(O)N3CCC(O)C3=Nc2c1	-2.07
O[C@H]1CCN2C1=NC1=CC=CC=C1C2=O	-2.07
O[C@@H]1CCN2[C@H](O)C3=CC=CC=C3N=C12	-2.07
CC(C)OC(=O)CSC1=CC=CC=C1	-2.08
CCSCc1ccccc1OC(NC)=O	-2.09
Cc1nc(NS(=O)(c2ccc(cc2)N)=O)ncc1	-2.092
OC(=O)C1CC(=O)C2=C(C1)C=CC=C2	-2.1
OC1CCN2C1=NC1=C(C=CC=C1)C2=O	-2.1
CCCC1=CC(=O)N(CCC(O)=O)C=C1	-2.11
[O-][N+](=O)c1ccc(cc1)[C@@H](O)[C@@H](CO)NC(=O)C(Cl)Cl	-2.11
OC[C@H](NC(=O)C(Cl)Cl)[C@H](O)C1=CC=C(C=C1)[N+]([O-])=O	-2.11
CCCCCC(=O)OCN1C(=O)NC=C(F)C1=O	-2.11
CC(C)CC1(CC=C)C(=O)NC(=O)NC1=O	-2.12
CCOC(=O)CCSC1=CC=CC=C1	-2.12
COC(=O)C(C)CSC1=CC=CC=C1	-2.12
CN1CCN(CC2=CN=C(Cl)C=C2)C1=NC#N	-2.13
CCCCCCCCC(=O)N(C)C	-2.14
CCCOC(=O)CSC1=CC=CC=C1	-2.15
OC(=O)CNC(CC1=CC=CC=C1)C(O)=O	-2.16
CCC1(N2CCCCC2)C(=O)NC(=O)NC1=O	-2.16
CCCCC1(CC=C)C(=O)NC(=O)NC1=O	-2.17
CC(C)(C)C(=O)OCN1C=C2C(=N1)N=CNC2=O	-2.17
COC(=O)C(CC=C)(CC=C)C(=O)NC(N)=O	-2.17
CC(=O)NC(CC1=CC(Br)=C(O)C(Br)=C1)C(O)=O	-2.18
CC(=O)N[C@@H](Cc1cc(Br)c(O)c(Br)c1)C(O)=O	-2.18
CC1=C(C)C(NS(=O)(=O)C2=CC=C(N)C=C2)=NO1	-2.19
[#6]C1=C([#6])[NH0]=C(NS(=O)(=O)C2=CC=C([#7])C=C2)O1	-2.2
CC(=O)OCCCC1=CC=C(C=C1)S(N)(=O)=O	-2.21
OC(=O)C1=CC(=O)N=C(N1)C1=CC=CC=C1	-2.21
CCCCCCCCNCC(O)CO	-2.22
CN(C)C(=O)NC1=CC(C)=CC(C)=C1	-2.22
O=C(CCl)N(C(C)C)c1ccccc1	-2.22
CCC(=O)OCCCCCOC(=O)CC	-2.23
OC(=O)CCCCC1=CC=CC=C1	-2.235
OC(=O)C1CC(=O)C(=C(O)C2CC2)C(=O)C1	-2.24
CCCCC1=C(C)NC(=NC1=O)N(C)C	-2.24
CCCCc(c(O)nc(N(C)C)n1)c1C	-2.24
CCNC(=O)COC(=O)c1ccccc1	-2.24
CCCCC1=C(C)N=C(NC1=O)N(C)C	-2.24
CCCCCCOC(=O)N1C=C(F)C(=O)NC1=O	-2.24
[#6]CCCC1=C([#6])[NH0]=C([NH0]=C1O)N([#6])[#6]	-2.24
CCC1(CC=C(C)C)C(=O)NC(=O)NC1=O	-2.25
COc1ccc(CC(C)C=O)cc1	-2.25
CCCC1(CC(C)C)C(=O)NC(=O)NC1=O	-2.26
CC(C)C1=CC=C(CCO)C=C1	-2.26
CC(C)C1OC(=O)C2=CC=CC=C12	-2.26
COC(=O)C1(CC1)S(=O)(=O)C1=CC=CC=C1	-2.26
FC1=CNC(=O)N(C(=O)C2=CC=CC=C2)C1=O	-2.26
CC(C)(C)CC(C)(C)NC(=O)C=C	-2.26
CCCCN1C(=O)C=C(C)C(=C1O)C#N	-2.27
CCCCCCCCNC(=O)C(C)O	-2.28
CCCCCCCCNC(=O)[C@H](C)O	-2.28
O=C(NC1CCCCCCC1)N(C)C	-2.29
S=P(OCC)(OCC)Oc1ccc(S(C)=O)cc1	-2.3
COC(CCl)Oc1ccccc1OC(=O)NC	-2.3
CC/C(C)=C/CCC(C)(O)C#C	-2.3
NC1=NC2=C(N=CN2C2CC(CO)C=C2)C(O)=N1	-2.3
CCOP(=S)(OCC)OC1=CC=C(C=C1)[S@](C)=O	-2.3
CCC(=O)OCN1C=NC2=C1C(=O)N(C)C(=O)N2C	-2.3
CN(C)S(=O)(=O)C1=CC=C(C=C1)N(C)C(C)=O	-2.3
CC(=O)NC(CSC1=C(Cl)C=CC=C1Cl)C(O)=O	-2.31
CC\C=C(/C)C1(CC)C(=O)NC(=O)NC1=O	-2.31
CCC1OC(=O)C2=C1C=CC(=C2)C#N	-2.31
CCN(CC)C(=O)CN1C=C(Br)C(=O)C(Br)=C1	-2.31
NC1=CC=C(C=C1)S(=O)(=O)C1=NC=C(N)C=C1	-2.31
CC(Cc1ccc2OCOc2c1)C=O	-2.31
NC1=CC=C(C=C1)S(=O)(=O)NC1=CN=C(N)C=C1	-2.31
CCC=C(C)C1(CC)C(=O)NC(=O)NC1=O	-2.31
OC(=O)C1=C(Cl)C=CC2=C1C=CC=C2	-2.32
O=S(c1ccc(N)cc1)(Nc2nc(C)c(C)o2)=O	-2.32
CC1=CC2=CC=CC(O)=C2N=C1C	-2.32
OC(C(CO)NC(C(Cl)Cl)=O)c1ccc(N(=O)=O)cc1	-2.323333333
CCCCCC1(CC)C(=O)NC(=O)NC1=O	-2.343333333
CCCOC(=O)C1=C(C=CC=C1C(O)=O)N(=O)=O	-2.35
O=S(Nc1ccccn1)(c2ccc(N)cc2)=O	-2.35
CCCC(C)C1(C=C)C(=O)NC(=O)NC1=O	-2.36
CNC(Oc1ccc(c(C)c1)N(C)C)=O	-2.36
CN1C=CC(NS(=O)(=O)C2=CC=C(N)C=C2)=NC1=O	-2.36
COC(=O)C1=CC(=CC=C1SCCCO)S(N)(=O)=O	-2.37
Cc1ccc(cc1)N2N=C(C)CC2=O	-2.37
CCCCCOC(=O)C1=CN=CC=C1	-2.38
CCCCCC1(CCO)C(=O)NC(=S)NC1=O	-2.38
[#6]CCCCOC(=O)C1=C[NH0]=CC=C1	-2.38
CCCCOCCC(=O)OCCCC	-2.4
CC(=O)NC(=O)COC(=O)C1=CC=CC=C1	-2.4
NC1=CC=C(C=C1)S(=O)(=O)NC1=N(=O)C=CC=C1	-2.4
CC(=O)NC1=C(I)C(C(O)=O)=C(I)C(NC(C)=O)=C1I	-2.4
CCC1(NC(=O)NC1=O)C1=CC=CC=C1	-2.405
CCC[C@@H](C)C1(CC)C(=O)NC(=O)NC1=O	-2.41
CC(C)OC(=O)CS(=O)(=O)C1=CC=C(Cl)C=C1	-2.41
CC/C(C)=C/CCC(C)(O)C=C	-2.41
CCOC(=O)C1OC1c2ccccc2	-2.41
CCOP(=O)(OCC)SCC1=CC=CC=C1	-2.42
O=CC1CCC2C3CCC(C3)C12	-2.42
CN(C)CC1CNC2CCC(Br)CC12	-2.44
FC1=CN(C(=O)OC2=CC=CC=C2)C(=O)NC1=O	-2.44
CNC(=O)OC1=CC(C)=C(C)C(C)=C1	-2.44
O=S(NC(NCCCC)=O)(c(cc1)ccc1N)=O	-2.445
CCCCC1OC(C)CC(C)(C)O1	-2.45
CC(C(C(NC1=O)=O)(C(N1)=O)CC)CCC	-2.455
CC1(C(=O)NC(=O)NC1=O)C1=CC=CC=C1	-2.46
CN(C)C(=O)C1=CC(N2CC2)=C(C=C1[N+]([O-])=O)[N+]([O-])=O	-2.48
CC(C)OC(=O)C1=C(C=CC=C1C(O)=O)N(=O)=O	-2.49
CCC(C)(C)c1ccccc1O	-2.49
O=C(O)CCCCCCCCCCN	-2.5
CCOC(=O)OC1=CC=C(NC(C)=O)C=C1	-2.51
COc1nnc(NS(=O)(c2ccc(cc2)N)=O)cc1	-2.516666667
CCC1(C(C)CCC)C(=O)NC(O)=NC1=O	-2.52
CC(=O)CC(=O)Nc1ccc2NC(=O)Nc2c1	-2.52
CCOc1ccccc1\C=C/C(O)=O	-2.52
C[C@@H]1[C@@H](CN)C[C@H]2C[C@@H]1C2(C)C	-2.52
NC(=S)Nc1cccc2ccccc21	-2.53
O=S(=O)(N1CCCCC1)C1=CC=CC=C1	-2.54
C=CCOC(=O)COc1ccccc1	-2.54
CC(=O)OCSC1=NC=NC2=C1N=CN2COC(C)=O	-2.54
COC1=C(OC)C=C(CC=C)C=C1	-2.55
C\C=C(\CC1=CC=CC=C1)C(O)=O	-2.56
CC(C)CCC1(CCO)C(=O)NC(=S)NC1=O	-2.56
CC=C(Cc1ccccc1)C(O)=O	-2.56
C=CC(=O)OCCOc1ccccc1	-2.56
O=C(N1)NC(C(CCC(C)C)(CC)C1=O)=O	-2.57
COc1cnc(NS(=O)(c2ccc(cc2)N)=O)nc1	-2.58
[#6]OC1=C[NH0]=C(NS(=O)(=O)C2=CC=C([#7])C=C2)[NH0]=C1	-2.58
OC(=O)CNC(CC1=CC=C(O)C=C1)C(O)=O	-2.59
C[C@H](OC(=O)NC1=CC(Cl)=CC=C1)C#C	-2.62
CC(C#C)OC(=O)Nc1cccc(Cl)c1	-2.62
CCCCCCCCN1SC=CC1=O	-2.63
CC(=O)Oc1ccccc1C(=O)OCSC	-2.64
CCCCCCC1(C)CCC(=O)O1	-2.64
CC1=CC=C(NS(=O)(=O)C2=CC=C(N)C=C2)N=N1	-2.64
FC1=CN(CC2=CC=CC=C2)C(=O)NC1=O	-2.65
CCC(C)C1(CC(Br)=C)C(=O)NC(=O)NC1=O	-2.65
CC[C@H](C)C1(CC(Br)=C)C(=O)NC(=O)NC1=O	-2.65
CC[C@@H](C)C1(CC(Br)=C)C(=O)NC(=O)NC1=O	-2.65
NS(=O)(=O)c1ccc(cc1)SCCCCCO	-2.66
CCC(C)(C)C1CCC(=O)CC1	-2.66
CCCCC(CC)COC(=O)C(C)O	-2.67
CCCCC(CC)COC(=O)[C@H](C)O	-2.67
Cc1ccc(c(O)c1)C(C)(C)C	-2.67
CC(C)(C)C(=O)OCN1N=CC2=C1N=CNC2=O	-2.68
CC(C)(C)C(=O)OCN1N=CC2=C(O)N=CN=C12	-2.68
Cc1ccc(O)c(c1)C(C)(C)C	-2.69
CC1=NN(C(=O)N1C(F)F)C1=C(Cl)C=C(Cl)C(NS(C)(=O)=O)=C1	-2.7
OCCCCCCCCCCC(O)=O	-2.7
ON(C1CCCCC1)C(=O)C1CCC1	-2.7
[NH3+]CCCCCCCCCCC([O-])=O	-2.7
CC1(C)[C@H]2CC=C(CCO)[C@@H]1C2	-2.7
CC1=CC(C)=C(C(C)=C1)S(=O)(=O)NC1=NN=C(S1)S(N)(=O)=O	-2.7
O=S(Nc(onc2C)c2C)(c1ccc(N)cc1)=O	-2.7
CCCCCCCCCCSC(N)=N	-2.71
CC(=O)C1=CC=C(NN=C(C#N)C#N)C=C1	-2.71
CCOC(=O)C1=C(C)C(CC)=C(N1)C=O	-2.72
CCC(=O)OC1=CC=C(NC(C)=O)C=C1	-2.72
CCOC(=O)N1C(=O)c2ccccc2C1=O	-2.74
CC(C)COC(=O)c1cc(N)c(Cl)c(N)c1	-2.74
OC(=O)C1=C2C(C=CC=C2N(=O)=O)=CC=C1	-2.75
COc1ccc2CCCCc2c1	-2.75
CCC(CC)(C(=O)NC(N)=O)C(=O)OC(C)C	-2.77
COc1ccc(\C=C\C)cc1OC	-2.78
CC(C)(C)OOC(=O)c1ccccc1	-2.78
OC(=O)C1=CCCC2=C1C=CC=C2	-2.79
[#6]C1=C[NH0]=C(NS(=O)(=O)C2=CC=C([#7])C=C2)[NH0]=C1	-2.82
CCCCC(C(=O)OCC)C(=O)OCC	-2.82
Cc1cnc(NS(=O)(c2ccc(cc2)N)=O)nc1	-2.82
CCCCC1=C(C=CC(O)=C1)C(O)=O	-2.82
CCCCCCOC(=O)CCOCC	-2.83
CC(C)(O)CCSc1ccc(cc1)S(N)(=O)=O	-2.84
NS(=O)(=O)C1=CC(=CS1)C(=O)C1=CC=C(O)C=C1	-2.86
NS(=O)(=O)C1=CC=C(S1)C(=O)C1=CC=C(O)C=C1	-2.86
[#7]S(=O)(=O)C1=CC(=C[SH0]1)C(=O)C1=CC=C(O)C=C1	-2.86
CC(=O)NC(CSC1=CC(Cl)=C(Cl)C=C1)C(O)=O	-2.88
CC(=O)N[C@@H](CSc1ccc(Cl)c(Cl)c1)C(O)=O	-2.89
CC(=O)OC\C=C\C1=CC=CC=C1	-2.895
CCCCCN(\N=C\C1=CC=C(O1)N(=O)=O)C(N)=O	-2.9
CCCCCN(N=Cc1oc(cc1)[N+]([O-])=O)C(N)=O	-2.9
CC1(C)OC(=O)C2=C1C=CC(=C2)C#N	-2.91
NC(CSCCCCCSCC(N)C(O)=O)C(O)=O	-2.91
CCOC(=O)CCC1=CC=CC=C1	-2.91
COC(=O)C1C(=CCCC1(C)C)C	-2.91
N[C@@H](CSCCCCCSC[C@H](N)C(O)=O)C(O)=O	-2.91
CCCC1=NC=NC2=C(O)C=CC=C12	-2.92
CCCCCCCCC(C(O)=O)C(O)=O	-2.92
[#6]CCC1=C2C=CC=C(O)C2=[NH0]C=[NH0]1	-2.92
CCOC1=CC=CC=C1\C=C\C(O)=O	-2.92
COCCCNc1[n]c([n]c(NC(C)C)[n]1)SC	-2.93
[#6]OCCCNC1=[NH0]C(S[#6])=[NH0]C(NC([#6])[#6])=[NH0]1	-2.93
COc1ccc(O)c(c1)C(C)(C)C	-2.93
Oc1ccc(C(OCCCC)=O)cc1	-2.93
CC(C)COC(=O)c1ccc(N)cc1	-2.94
CCCCCCCCC[C@H](C)O	-2.94
CCCCCCCCC[C@@H](C)O	-2.94
[#7]C1=CC=C(C=C1)S(=O)(=O)NC1=[NH0]C=CC=C1	-2.97
CC(=C)C(=O)OCc1ccccc1	-2.97
O=C(NC1=CC=CC=N1)C1=CN=CC=C1	-2.98
O=C1NC(=O)C2(CCCCCCC2)C(=O)N1	-2.98
CCCCNC(=N)NS(=O)(=O)C1=CC=C(N)C=C1	-2.98
CC(C)(CC)c1ccc(O)cc1	-2.99
COC1=CC=CC(OCC(O)CO)=C1OC	-3
O=C(OCC)C=Cc1ccccc1	-3
CCOC(=O)\C=C\C1=CC=CC=C1	-3
CCOC(=O)\C=C/C1=CC=CC=C1	-3
[#6]C1=C[NH0]=C2C(C=CC(Cl)=C2C(O)=O)=C1	-3
COC1=CC=C(C=C1)S(=O)(=O)C1=COC(=C1)S(N)(=O)=O	-3.02
COC1=CC=C(C=C1)S(=O)(=O)C1=CC=C(O1)S(N)(=O)=O	-3.02
CCOC(=O)CC1=NNC2=CC=C(Cl)C=C12	-3.03
[H]N(C1=NC(=O)C(=C(N1[H])C([H])([H])[H])C([H])([H])C([H])([H])C([H])([H])C([H])([H])[H])C([H])([H])C([H])([H])[H]	-3.03
O=C(C(C)=C1)c(cccc2)c2C1=O	-3.03
CCN(CCCl)c1ccc(C=O)cc1	-3.03
CCOC(=O)CC1=C2C=C(Cl)C=CC2=NN1	-3.03
O=S(c1ccccc1)(NC(NCCCC)=O)=O	-3.05
CCCOC1=CC=C(NC(C)=O)C=C1	-3.06
C1=CC=C(C=C1)C1=NC2N=CN=CC2=N1	-3.06
N1C2=C(N=C1C1=CC=CC=C1)N=CN=C2	-3.06
CCCCCCC[C@H]1CCC(=O)O1	-3.07
CCCCC1=CC=C(C=C1)C(O)=O	-3.08
CCCCc1c(O)nc(NCC)nc1C	-3.08
CCCCC1=C(C)N=C(NCC)NC1=O	-3.085
NC1CCC(N=NC2CCCCC2)C(N)N1	-3.09
CCCCC(=O)OCSC1=NC=NC2=C1N=CN2	-3.1
COC1=CC=C2NC(=O)C=C(C(O)=O)C2=C1	-3.11
CCCCC(CC)COCC1CO1	-3.11
CS(=O)(=O)c1ccc(cc1)OP(=S)(OCC)OCC	-3.11
[#6]C1=[NH0]C(NS(=O)(=O)C2=CC=C([#7])C=C2)=[NH0]C=C1	-3.12
CCC(=O)OCCc1ccccc1	-3.12
CCCC(=O)OCc1ccccc1	-3.12
OC(=O)C1=C(O)C=CC2=CC=CC=C12	-3.13
OC(=O)CC1=CC(Cl)=C(OCC=C)C=C1	-3.13
CC(C)(C)c1ccc(C=O)cc1	-3.13
CCNC(=O)C1=CC(N2CC2)=C(C=C1[N+]([O-])=O)[N+]([O-])=O	-3.13
CC1(C)OC(CN1C(=O)C(Cl)Cl)C1=CC=CO1	-3.15
CCCCCCCCCCC=O	-3.15
CC(=O)OC1=CC=CC=C1\C=C\C(O)=O	-3.16
CCC(C)OC(=O)NC1=CC(Cl)=CC=C1	-3.17
ClC1=CC=CN=C1NS(=O)(=O)C1=CC=CC=C1	-3.17
CC[C@H](C)OC(=O)NC1=CC(Cl)=CC=C1	-3.17
CCN(CC)C(=O)CN1C=C(I)C(=O)C(I)=C1	-3.18
ClCC(=O)C1=CC=C(NN=C(C#N)C#N)C=C1	-3.19
ON(C(=O)C1=CC=CO1)C1=CC=CC=C1	-3.19
COC1=NC(NS(=O)(=O)C2=CC=C(N)C=C2)=NC=C1	-3.19
NC1=CC=C(C=C1)S(=O)(=O)NC1=CN=CC=C1Cl	-3.2
OC1=C2OC=CC2=CC2=C1OC(=O)C=C2	-3.22
FC1=CNC(=O)N(C(=O)OC2=CC=CC=C2)C1=O	-3.22
CN(CC(O)=O)C(=S)SCC1=CC=CC=C1	-3.23
CC(Nc1c(C)cc(C)c(NS(=O)(C(F)(F)F)=O)c1)=O	-3.24
CC1C=C(C)CCC1COC(C)=O	-3.25
O=C1Nc2cccc3cccc1c23	-3.25
OC(Cn1ccnc1)c2ccc(Cl)cc2Cl	-3.26
OC(=O)c1ccc2cc(O)ccc2c1	-3.28
Cc1ccc(C(C)C)c(O)c1C(O)=O	-3.29
CCCCC(CC)COC(=O)CC#N	-3.29
OC(=O)C1=CC=CC2=CC=CC=C12	-3.3
COC(C)(C)C1CCC(=CC1)C	-3.3
COC(=O)C1(CC1)S(=O)(=O)C1=CC=C(Cl)C=C1	-3.31
CCCC1=NN=C(NS(=O)(=O)C2=CC=C(N)C=C2)S1	-3.31
[#6]CCC1=[NH0][NH0]=C(NS(=O)(=O)C2=CC=C([#7])C=C2)[SH0]1	-3.31
CCOC(=O)C(C)C1CCCCC1	-3.33
COC(OC)C(C)(C)CC=C(C)C	-3.34
CNC(=O)Oc1cccc2OC(C)(C)Oc21	-3.34
CNC(=O)OC1=CC(=CC=C1)C(C)C	-3.36
CCC(C)NC1=NC(Cl)=NC(NCCCOC)=N1	-3.36
CCC[C@H](C)C1(CC)C(=O)NC(=S)NC1=O	-3.36
CCC[C@@H](C)C1(CC)C(=O)NC(=S)NC1=O	-3.36
CC(N(O)C(N)=O)C1=CC2=CC=CC=C2S1	-3.37
COC(=O)C1(CC1)S(=O)(=O)C1=CC=C(C=C1)N(=O)=O	-3.38
CCCCOC(=O)c1ccccc1N	-3.38
COC(=O)C1CC1S(=O)(=O)C1=CC=C(C=C1)[N+]([O-])=O	-3.38
CC(=O)Oc1ccccc1C(=O)OCS(C)(=O)=O	-3.39
O=C(SCC)N(C1CCCCC1)CC	-3.4
NC(=O)C(=O)N(CCO)\N=C\C=C\C1=CC=C(O1)[N+]([O-])=O	-3.4
CC(C)C1=NN=C(NS(=O)(=O)C2=CC=C(N)C=C2)S1	-3.41
COC(=O)C1=CC2=CC=CC=C2C(=O)O1	-3.41
[#6]C([#6])C1=[NH0][NH0]=C(NS(=O)(=O)C2=CC=C([#7])C=C2)[SH0]1	-3.41
O1C=CC(=C1)C1N=C2C=CC=CC2=N1	-3.41
OC(=O)c1cc2ccccc2cc1O	-3.42
NC1=CC=C(C=C1)S(=O)(=O)NC1=CN=C(Br)C=C1	-3.43
CCCCCC(O)C(/C)=C/CC	-3.43
CCCCOC(=O)NC1=CC=CC=C1	-3.43
CCCCCCC1CCCC1=O	-3.45
O=C(O)CCCCCCCCC=C	-3.475
O=C(c1ccccc1)OCCCC	-3.48
COC1=C(OC)C2=C(COC2=O)C(=C1)C#N	-3.48
S=C(N1)NC(C(C(C)CCC)(CC)C1=O)=O	-3.48
FC1=CN(CC2=CC=C(Cl)C=C2)C(=O)NC1=O	-3.49
N1C2=C(C=CC=C2)N=C1C1=CC=CO1	-3.49
CCCCOC(=O)C1=CC(Cl)=C(O)C=C1	-3.51
CC1=CC2=CC=C(Cl)C(C(O)=O)=C2N=C1	-3.51
CCCCCC(=O)CCCCC	-3.53
CC(=O)NC1=CC=C(C=C1)S(=O)(=O)NC1=NC=CS1	-3.53
CC(=O)CC(C)=NC1=C(O)C=CC=C1	-3.55
CC1C(CC2CC1C2(C)C)C=O	-3.56
CC(=O)CC(C)=NC1=CC=C(O)C=C1	-3.58
CC/C(C)=C/CC/C(C)=C/C#N	-3.59
OC1=C2N=CN=CC2=CC=C1CC=C	-3.62
OC(=O)\C=C\C=C\C1=CC=CC=C1	-3.64
COC(=O)C1(CC1)S(=O)(=O)C1=CC=C(Br)C=C1	-3.67
CCCCOC(=O)C1=CC(Br)=C(O)C=C1	-3.67
CN(C)C(=O)NC1=CC(C)=C(Br)C(C)=C1	-3.67
O=C(SCC)N(CC(C)C)CC(C)C	-3.68
Cc1cc(Cl)ccc1OCCCC(O)=O	-3.68
CC(C)(C)c1ccc(cc1)C(O)=O	-3.69
Cc1c(cccc2)c2ccc1	-3.7
OC(=O)CCCCCCCCCCBr	-3.7
CC(C)C(C)Nc1[n]c(NCC)[n]c([n]1)SC	-3.71
CCNC1=NC(SC)=NC(N[C@H](C)C(C)C)=N1	-3.71
CCCCCC1(CC)C(=O)NC(=S)NC1=O	-3.71
[#6]CNC1=[NH0]C(NC([#6])C([#6])[#6])=[NH0]C(S[#6])=[NH0]1	-3.71
N1C2=C(C=CC=C2)C2=C1C=NC=C2	-3.73
[O-][N+](=O)C1=CC=C(O1)\C=N\NC(=O)C1=CC=NC=C1	-3.73
CC1=NN(C(C)=C1N=O)C1=CC=CC=C1	-3.74
[#6]C1=[NH0][NH0](C([#6])=C1N=O)C1=CC=CC=C1	-3.74
O=C1OC2=C(C=C1)C=C1C=COC1=C2	-3.74
CC(C)=CCC\C(C)=C\COC=O	-3.75
OC(=O)c1cc2ccccc2cc1	-3.753333333
CCOC(=O)CN1C(=O)SC2=CC=CC(Cl)=C12	-3.76
ClC1=NC=CC=C1NS(=O)(=O)C1=CC=CC=C1	-3.76
Cc1cc(cccc2)c2cc1	-3.77
CCCCC(CC)COC(=O)C=C	-3.77
CC1=CC=C(C=C1)S(=O)(=O)C1=COC(=C1)S(N)(=O)=O	-3.78
CC1=CC=C(C=C1)S(=O)(=O)C1=CC=C(O1)S(N)(=O)=O	-3.78
OC(=O)C(F)(F)C(F)(F)C(F)(F)C(F)(F)C(F)(F)C(F)(F)C(F)(F)C(F)(F)C(F)(F)C(F)(F)F	-3.79
C1CN(CCO1)Sc2sc3ccccc3n2	-3.81
CCOC(=O)CC(C)CC(C)(C)C	-3.82
CC1=C(CC(O)=O)SC2=C1C=CC(Cl)=C2	-3.84
CC(C)OC(=O)COC1=CC=C(Cl)C=C1Cl	-3.85
OC(=O)C1CC1C(=O)NC1=C(Cl)C=C(Cl)C=C1	-3.87
[O-][N+](=O)C1=CC=C(O1)C1=NC2=C(N1)C=CC=C2	-3.89
C=CCCCCCCCCC=O	-3.89
Oc1ccc2ccccc2c1C=O	-3.89
CCC(CC1=C(I)C(N)=C(I)C=C1I)C(O)=O	-3.895
CCCCOC(=O)C1=CC(I)=C(O)C=C1	-3.9
COC1CC(C)CCC1C(C)C	-3.93
NC1=CC=C(C=C1)S(=O)(=O)NC1=NC=CC(Br)=C1	-3.94
FC1=CN(CC2=C(Cl)C=C(Cl)C=C2)C(=O)NC1=O	-3.94
CCC(C)(C)C1CC\C(=N/O)\C(\C1)=N\O	-3.96
CCC(C)(C)C1CC\C(=N\O)\C(\C1)=N/O	-3.96
CCC(C)(C)C1CCC(=NO)C(C1)=NO	-3.97
CCC(C)(C)C1CCC(N=O)C(C1)N=O	-3.97
CC1COC2=CC=CC=C2N1C(=O)C(Cl)Cl	-3.975
CC(CCOC(C)=O)CC(C)(C)C	-3.99
Cc(c(C)cc(C)c1C)c1C	-4
[O-][N+](=O)C1=CC=C(O1)C1=NC2=C(N1)C=CC(F)=C2	-4
C1=CC2=C(C=C1F)NC(=N2)C3=CC=C(O3)[N+](=O)[O-]	-4
CC1=CC=C(C=C1)S(=O)(=O)C1=CSC(=C1)S(N)(=O)=O	-4.02
CC1=CC=C(C=C1)S(=O)(=O)C1=CC=C(S1)S(N)(=O)=O	-4.02
CCCCCCCCC(C)C=O	-4.03
CC(C)=CCCC(C)(OC=O)C=C	-4.04
CCCCCCCCCC(C)=O	-4.055
CC(CCOC=O)CCC=C(C)C	-4.06
CCCCC1=CC=CC=C1C	-4.06
CCCC(=O)OC1=CC=CC(=C1)N=C=S	-4.09
COP(=S)(OC)SCN1C(=O)c2ccccc2C1=O	-4.11
O=C1NC(NC2=CC=CC=C2)=NC2=C1N=CN2	-4.12
CC(C)CC1=C(C)C=CC=C1	-4.12
CCOC1CC(C)CC(C)(C)C1	-4.13
CNC(=O)Oc1cc(C)c(SC)c(C)c1	-4.136666667
CC(C)(C)CC1=CC=CC=C1	-4.15
CC(C)CCCCCOC(=O)C=C	-4.17
c1ccc(cc1)\N=N\c1c(nc(cc1)N)N	-4.19
COC1=C2C=CC=CC2=CC=C1	-4.2
CCSc1[n]c(NC(C)C)[n]c(NC(C)C)[n]1	-4.2
[#6]CSC1=[NH0]C(NC([#6])[#6])=[NH0]C(NC([#6])[#6])=[NH0]1	-4.2
COC1=CC=C(C=C1)S(=O)(=O)C1=CSC(=C1)S(N)(=O)=O	-4.22
COC1=CC=C(C=C1)S(=O)(=O)C1=CC=C(S1)S(N)(=O)=O	-4.22
NC1=CC=C(N=NC2=CC=CC=C2)C(N)=N1	-4.24
CCCOC(=O)COC1=C(Cl)C=C(Cl)C=C1	-4.25
CCCSP(=O)(Oc1ccc(Br)cc1Cl)OCC	-4.25
CC1=CC=C2C=CC=CC2=C1[N+]([O-])=O	-4.27
CCOC(=O)CCS[P](=S)(OC(C)C)OC(C)C	-4.27
O=C(OCC#CCCl)Nc1cccc(Cl)c1	-4.305
BrC1=C(C=CC2=CC=CC=C12)N=C=S	-4.32
CC(C)(c1ccccc1)CC	-4.325
[#6]CN(C[#6])C1=[NH0]C([#6])=CC(OP(=S)(O[#6])O[#6])=[NH0]1	-4.34
Cc1cc([n]c([n]1)N(CC)CC)OP(=S)(OC)OC	-4.34
NC1=CC=C(C=C1)S(=O)(=O)NC1=NC=NC2=C1NC=N2	-4.35
COC1=C2C=CC=CC2=C(C=C1)[N+]([O-])=O	-4.36
CC(C)CC(=O)OC1=CC=C(C=C1)N(=O)=O	-4.39
CCCCC(=O)OC1=CC=C(C=C1)[N+]([O-])=O	-4.39
CCN(CC)C1=NC(=NC(Cl)=N1)N(CC)CC	-4.41
[#6]CN(C[#6])C1=[NH0]C(=[NH0]C(Cl)=[NH0]1)N(C[#6])C[#6]	-4.41
S=C=NC1=CC2=CC=CC=C2C=C1	-4.44
CC(C)CCCCCOC(=O)CCS	-4.45
NC1=CC=C(C=C1)S(=O)(=O)NC1=CC=C(I)C=N1	-4.46
CSC1=CC(=O)C2=C(C=CC=C2)C1=O	-4.47
CCCCCCCCCOC(C)=O	-4.47
Cc1ccc(cc1)C(C)(C)C	-4.47
CCCCCCCCCCCO	-4.48
Nc1c(C(F)(F)F)cc(N(=O)=O)c(N(CC)CC)c1N(=O)=O	-4.515
S=C=Nc1cccc2c1cccc2	-4.6
CCCCCCCCCC(OC)=O	-4.63
CCCCCCCCC(C)C#N	-4.63
CC(C)CCC1=CC=CC=C1	-4.64
[O-][N+](=O)C1=CC=C(O1)C1=NC2=C(N1)C=CC(Cl)=C2	-4.82
C1=CC2=C(C=C1Cl)NC(=N2)C3=CC=C(O3)[N+](=O)[O-]	-4.82
ClC1=CC=CC(C2=CNC=C2C#N)=C1Cl	-4.88
CCN(CC)C1=NC(NC(C)C)=NC(OC)=N1	-4.89
CCOP(=S)(OCC)OC1=CC=C(SC)C=C1	-4.89
[#6]CN(C[#6])C1=[NH0]C(O[#6])=[NH0]C(NC([#6])[#6])=[NH0]1	-4.89
CCSC(=O)COC1=C(C)C=C(Cl)C=C1	-5.03
CC(C)(C)NSc1sc2ccccc2n1	-5.14
O=C1NC(=CC=N1)NC(=O)c2ccccc2	-5.16
CCCCCCC\C=C\CC	-5.19
CC1=C(Cl)C=C(C=C1Cl)C1=NNC(=O)C=C1	-5.54
[#6]C1=C(Cl)C=C(C=C1Cl)C1=[NH0][NH0]=C(O)C=C1	-5.54
CN(CCO)S(=O)(=O)C(F)(F)C(F)(F)C(F)(F)C(F)(F)C(F)(F)C(F)(F)C(F)(F)C(F)(F)F	-5.84
S=P(OCC)(OCC)SCSc1ccc(Cl)cc1	-5.895
[O-][N+](=O)c1ncn(CC(=O)Nc2cc(ccc2Cl)C(F)(F)F)n1	-5.97
CCCSP(=S)(OCC)OC1=C(Cl)C=C(Cl)C=C1	-6
CCO[P](=S)(OCC)Oc1cc(Cl)c(Cl)c(SC)c1	-6.08
CCOP(=S)(OCC)OC1=CC(Cl)=C(SC)C=C1Cl	-6.08
FC(F)(F)C(F)(F)C(F)(F)C(F)(F)C(F)(F)C(F)(F)CCOC(=O)C=C	-6.35
CC(C)(C)C(=O)OC1=CC=C(C=C1)N(=O)=O	-6.57
CCCS[P@](=S)(OCC)OC1=CC=C(Cl)C=C1Cl	-6.69
CC(C)(C)CCCCC(=O)OC=C	-7.12
CCCCCCCCCCC	-7.395
NCCCCCCCCCCN	1.53
C1NC(CC=C1)C1=CC=CN=C1	0.8
C1N[C@@H](CC=C1)c2cccnc2	0.8
C1CCC(NC1)C1=CN=CC=C1	0.79
C1CCC[C@H](N1)c1c[n]ccc1	0.79
[#6]N1CCCC1C1=CC=C[NH0]=C1	0.79
CN1CCC[C@@H]1C1=CN=CC=C1	0.79
CN1C(c2cccnc2)CCC1	0.79
CN1CCC[C@H]1C1=CN=CC=C1	0.79
CCN(CC)C(=O)c1ccc[n]c1	0.75
[#6]CN(C[#6])C(=O)C1=C[NH0]=CC=C1	0.75
CCCCOCCOCCOCCO	0.69
COCC(C)OCC(C)OC(C)CO	0.69
COCC(C)OCC(C)OCC(C)O	0.69
CC(C)N1N=C(C)C=C1OC(=O)N(C)C	0.68
[#6]C([#6])[NH0]1[NH0]=C([#6])C=C1OC(=O)N([#6])[#6]	0.68
COCCOCCOCCOCCOC	0.65
CC(=O)OCCOCCOCCOC(C)=O	0.63
[#6]C(O)C[NH0]1C=[NH0]C2=C1C(=O)N([#6])C(=O)N2[#6]	0.62
C[C@@H](O)CN1C=NC2=C1C(=O)N(C)C(=O)N2C	0.62
CC(O)CN1C=NC2=C1C(=O)N(C)C(=O)N2C	0.62
CCC(CO)NCCNC(CC)CO	0.55
OS(=O)(=O)C1=CC2=CC=CC(=C2C=C1)S(O)(=O)=O	0.54
OS(=O)(=O)C1=CC=CC2=C(C=CC=C12)S(O)(=O)=O	0.54
CCN(CC)C(=O)C(\Cl)=C(\C)OP(=O)(OC)OC	0.52
CCN(CC)C(=O)C(Cl)=CCOP(=O)(OC)OC	0.52
CCN(CC)C(=O)C(\Cl)=C\COP(=O)(OC)OC	0.52
CC1(C)CC(O)CC(C)(CN)C1	0.49
COC(=O)C(N)CC1=CC(O)=C(O)C=C1	0.48
CN(C)CNC(=O)C1=CC=CC=C1	0.42
OCCNC(=O)CCCCC(=O)NCCO	0.41
CN(C)CCCNCCCN(C)C	0.36
NCCNCCNCCNCCNCCN	0.33
CC(C)CC(N)C(=O)NCC(=O)NCC(=O)O	0.31
CC(C)C[C@H](N)C(=O)NCC(=O)NCC(O)=O	0.31
NC1=C2N=CN(C3OC(COP(O)(=O)OP(O)(=O)OP(O)(O)=O)C(O)C3O)C2=NC=N1	0.29
[#7]C1=C2[NH0]=C[NH0](C3OC(COP(O)(=O)OP(O)(=O)OP(O)(O)=O)C(O)C3O)C2=[NH0]C=[NH0]1	0.29
CN1C(=O)NC(=O)C(O)(C1=O)C1(O)C(=O)NC(=O)N(C)C1=O	0.24
O=C(NCN1CCOCC1)C1=CN=CC=N1	0.18
CCC(C)C1(CC)C(=O)NC(O)=NC1=O	0.15
[#6]N1C2=C([NH0](CC(O)CO)C=[NH0]2)C(=O)N([#6])C1=O	0.12
CC(C)(CO)COC(=O)C(C)(C)CO	0.07
CCCN1C=NC2=C1C(=O)N(C)C(=O)N2C	0.02
OC(CO)Cn(cn1)c(C(N2C)=O)c1N(C2=O)C	-0.025
CC(=O)CC(=O)OCCOC(=O)CC(C)=O	-0.03
OC(=O)C1=CC2=C(C=C1)N=CC=C2	-0.05
CCNCNC(=O)C1=CC=CC=C1	-0.08
CC(C)C[C@H](NC(=O)CNC(=O)CN)C(O)=O	-0.11
CC(C)CC(NC(=O)CNC(=O)CN)C(O)=O	-0.11
NC1=CC2=CC(=CC(=C2C=C1)S(O)(=O)=O)S(O)(=O)=O	-0.12
CCC1=NC2=CN=CN=C2N=C1CC	-0.12
[#6]N1C2=C([NH0](CCCO)C=[NH0]2)C(=O)N([#6])C1=O	-0.16
CN1C2=C(N(CCCO)C=N2)C(=O)N(C)C1=O	-0.16
CN1C2=C(N(C[C@@H](O)CO)C=N2)C(=O)N(C)C1=O	-0.17
CN1C2=C(N(C[C@H](O)CO)C=N2)C(=O)N(C)C1=O	-0.17
CCN(C(N)=O)C1=CC=CC=C1C	-0.21
CC(=C)C1CCC(C)(O)C(O)C1	-0.23
CC(C)C1(O)CCCC(C)C1	-0.24
NC1=CC=C(C2=CC(=CC=C12)S(O)(=O)=O)S(O)(=O)=O	-0.26
OS(=O)(=O)C1=CC2=C(C=CC=C2)C=C1	-0.265
CC1(CO)C2CCC1(C)C(=O)C2	-0.28
CC1(C)C2CCC1(C)C(=O)N(O)C2=O	-0.28
CC(C)[C@@]12CC[C@@](C)(O1)[C@@H](O)C2	-0.29
CC(C)C1C(C)CCCC1O	-0.29
CC1(C)C2CCC1(CS(O)(=O)=O)C(=O)C2	-0.3
COC1=CC=C(NCC(O)CO)C=C1	-0.3
NC1=NC2=C(C=N1)N=CN2CCC(CO)CO	-0.3
NC1=C(C=C(C2=CC=C(C=C12)S(O)(=O)=O)S(O)(=O)=O)S(O)(=O)=O	-0.32
CCCC(=O)NNC(=O)C1=CC=NC=C1	-0.32
CCC1(CC)C(=O)NC[C@@H](C)C1=O	-0.38
CCC1(CC)C(=O)NCC(C)C1=O	-0.38
OCC1OC(C(O)C1O)N1C=NC2=CN=CN=C12	-0.4
OC[C@H]1O[C@H]([C@H](O)[C@@H]1O)n2cnc3cncnc23	-0.4
CC(C)C(N)C(=O)NC(C(C)C)C(O)=O	-0.4
OC(CCC1=CCCC1=O)CC(O)=O	-0.4
CC(C)[C@H](N)C(=O)N[C@@H](C(C)C)C(O)=O	-0.41
CCN(C)N=NC1=CC=C(C=C1)C(O)=O	-0.42
OC(C(C)NC)c1ccccc1	-0.42
OC(=O)C(=O)c1c(cccc1C(O)=O)C(O)=O	-0.45
CN[C@H](C)[C@H](O)C1=CC=CC=C1	-0.47
NC1=CC2=C(C=C(C=C2C=C1)S(O)(=O)=O)S(O)(=O)=O	-0.52
CCOC(=O)N1CC(C)N(CC1C)C(N)=O	-0.55
C(CCOCC1CO1)COCC2CO2	-0.56
CC(=O)[C@@H]1C[C@H](CC(O)=O)C1(C)C	-0.57
CC(=O)C1CC(CC(O)=O)C1(C)C	-0.58
C1=CC=C(N=C1)C1=CC=CN=C1	-0.59
COC1=CC=CC=C1OC[C@@H](O)CO	-0.6
CC(C)C1(C)CCCC(O)C1	-0.6
CCCC(=O)NCCNC(=O)CCC	-0.62
CC(C)(C#N)NC(=O)CSP(=O)(OCC)OCC	-0.62
CCCCOCC(C)OCC(C)O	-0.63
CN(C)C(=O)NC1=CC=C(SC(F)(F)Cl)C(Cl)=C1	-0.64
OCCN(c1ccccc1)CCO	-0.655
CCCCOCCOCCOC(C)=O	-0.66
COc1ccccc1OCC(O)CO	-0.665
CC(CCCC(C)(C)O)CC=O	-0.69
OCC1OC(CC1O)N1C=C(C(=O)NC1=O)C(F)(F)F	-0.71
CC(=C)C(=O)OCCOC(=O)CCC(O)=O	-0.71
OCCOCCOc1ccccc1	-0.72
CC1=CC=NC(NC(=O)C2=CN=CC=N2)=N1	-0.73
CCOC(=O)N1CCN(CC1)C(=O)OCC	-0.73
COC1OC(CNC(=O)N(CCCl)N=O)C(O)C(O)C1O	-0.735
CC1=CN(C2CC(O)C(CO)O2)C(=O)NC1=O	-0.74
OCC1OC(C(O)C1O)N1C=CC(=O)CC1=O	-0.77
CCCCCOC(=O)C(C)OC(C)=O	-0.82
CC(=O)NC1=NC2=C(C=N1)N=CN2COCCO	-0.86
OCC1CCC(O1)N1C=NC2=C(O)N=CN=C12	-0.9
OCC(NC(=O)C1=CC=CC=C1)C(O)=O	-0.91
CC1(C)C2CCC1(C)C(=O)C2O	-0.92
CC1(C)OC2(C)CCC1CC2=O	-0.92
CC1=NN(C(N)=C1)C1=CC=CC=C1	-0.94
OCC1CCC(O1)N1C=NC2=C1N=CNC2=O	-0.94
OC[C@H]1CC[C@@H](O1)N1C=NC2=C1NC=NC2=O	-0.94
[#6]C1=[NH0][NH0](C([#7])=C1)C1=CC=CC=C1	-0.94
NCCC1=CNC2=C1C=C(O)C=C2	-0.94
CC(=O)OCCOCN1C=NC2=C1N=C(N)N=C2	-0.97
CN1C=CC(=O)C2=CC=CC=C12	-0.98
CN1N=C(OC2=CC=CC=N2)C=C1C	-0.98
OCCOC1=CC(OCCO)=CC=C1	-1.02
CNC(CC1=CC(O)=C(O)C=C1)C(O)=O	-1.02
CC1=CN([C@H]2C[C@H](N=[N+]=[N-])[C@@H](CO)O2)C(=O)NC1=O	-1.03
ClC(Cl)C(=O)N(CC=C)CC(=O)NCC=C	-1.04
CN1C(=O)C=CC2=C1C=CC=C2	-1.05
CCCCCCOCCOCCO	-1.05
COC(=O)CNC(=O)C1=CC=CC=C1	-1.06
CC(=O)CC(=O)OCCOC(=O)C(C)=C	-1.06
C(C1CCCCC1)N1CCNC1	-1.06
CC(C)(OC1CCCCC1)C(O)=O	-1.08
CC1=NSC(NS(=O)(=O)C2=CC=C(N)C=C2)=C1	-1.08
[#6]C1=[NH0][SH0]C(NS(=O)(=O)C2=CC=C([#7])C=C2)=C1	-1.08
CC(C)(O)C(=O)c1ccccc1	-1.09
CCC(CC)C(=O)N(CC)CC	-1.09
CNCC(C)C1=CC=CC=C1	-1.09
OC(=O)C1=NC2=CC=CC=C2C=C1	-1.09
CCC(=O)N1C=NC2=C1C(=O)N(C)C(=O)N2C	-1.1
CNC(C)CC1=CC=CC=C1	-1.1
CCCCCCN1CCCC1=O	-1.1
Cc1ccc2OCC(=O)COc2c1	-1.11
CC1=NN(C(=N)C1)c2cccc(c2)[S](O)(=O)=O	-1.14
CC1=CN(C2CC(N=[N+]=[N-])C(CO)O2)C(=O)NC1=O	-1.16
OC(=O)CS[C@H](C(O)=O)C1=CC=CC=C1	-1.16
NS(=O)(=O)C1=CC=C(CCCCO)C=C1	-1.19
NCC(=O)NC1=CC=C(C=C1)S(=O)(=O)NC1=NN=C(S1)S(N)(=O)=O	-1.19
Cc1ccccc1OCC(O)CO	-1.19
CCCCP(=O)(CCCC)OCC	-1.2
Cc1cc(O)c(cccc2)c2n1	-1.2
CC1=CC(=O)C2=CC=CC=C2N1	-1.2
[#6]CCN1C(=O)N([#6])C2=C([NH0]([#6])C=[NH0]2)C1=O	-1.21
CCCN1C(=O)N(C)C2=C(N(C)C=N2)C1=O	-1.21
CCN[C@H]1C[C@H](C)S(=O)(=O)C2=C1C=C(S2)S(N)(=O)=O	-1.22
CC(C)(C)c1cc(O)ccc1O	-1.22
Oc1[n]c[n]c2c1[n]c[n]2[C@@H]1O[C@H](CO)[C@@H](O)[C@H]1O	-1.23
CC1(C)C2CCC1(C)C(O)C2N	-1.23
Oc1ncnc2c1ncn2C3C(O)C(O)C(CO)O3	-1.23
NCC(=O)NCC(=O)NC1=C(Cl)C(Cl)=C(C=C1S(N)(=O)=O)S(N)(=O)=O	-1.23
CC(=O)O[C@@H](C(O)=O)c1ccccc1	-1.23
OCC1OC(C(O)C1O)N1C=NC2=C1N=CNC2=O	-1.23
OC[C@@H]1O[C@@H]([C@@H](O)[C@H]1O)N1C=NC2=C1N=CN=C2O	-1.23
OC[C@H]1O[C@H]([C@H](O)[C@@H]1O)N1C=NC2=C1NC=NC2=O	-1.23
OC[C@H]1O[C@H]([C@H](O)[C@@H]1O)N1C=NC2=C1N=CNC2=O	-1.23
OCC1OC(C(O)C1O)n2cnc3C(=O)N=CNc23	-1.23
OC(=O)CSC(C(O)=O)C1=CC=CC=C1	-1.23
CC(=O)OC(C(O)=O)C1=CC=CC=C1	-1.23
OCCOC1=CC=C(OCCO)C=C1	-1.23
OCCCOC(=O)C1=CC=CC=C1	-1.26
OC(=O)c1cc(C(O)=O)c(cc1C(O)=O)C(O)=O	-1.26
CCOC(=O)C(O)C1=CC=CC=C1	-1.26
CC(C)C1=C(O)C(C)=CC=C1	-1.27
CCN(C(N)=O)C1=CC=C(OC)C=C1	-1.27
CC1=C(C=C(O1)C(O)C(O)C(O)CO)C(O)=O	-1.28
CC(=O)CC(=O)Nc1ccccc1	-1.3
CCOC(=O)N1C=NC2=C1C(=O)N(C)C(=O)N2C	-1.3
CC(N)(CC1=CC=C(O)C(O)=C1)C(O)=O	-1.32
C[C@](N)(CC1=CC(O)=C(O)C=C1)C(O)=O	-1.32
OCC(O)COC(=O)C1=C(O)C=CC=C1	-1.33
CCC1(COCOC1)COC(=O)C=C	-1.33
CN1C(=O)N(C)C2=C(N=C(C)C(C)=N2)C1=O	-1.34
[#6]N1C(=O)N([#6])C2=C([NH0]=C([#6])C([#6])=[NH0]2)C1=O	-1.34
CC(=O)C1=C(C(O)=O)C(=CN=C1C)C(O)=O	-1.34
CN\C(NC#N)=N\CCSCC1=C(C)N=CN1	-1.34
CN\C(NCCSCC1=C(C)NC=N1)=N\C#N	-1.35
CN=C(NCCSCC1=C(C)N=CN1)NC#N	-1.35
CCSC(CCC(SCC)C(O)=O)C(O)=O	-1.36
CC12C=CCC(OC1=O)C2(C)C(O)=O	-1.37
CN(C)CCC1=CC=C(O)C=C1	-1.37
CCCCOC(=O)[C@H](C)OC(=O)[C@H](C)O	-1.38
CCCCOC(=O)C(C)OC(=O)C(C)O	-1.38
COC(=O)C1CCC(CC1)C(=O)OC	-1.39
CNC(=O)C(C)(C(C)C)C(C)C	-1.39
CCCCC(CCC(O)=O)CC(O)=O	-1.4
NC1=CC=C(C=C1)S(=O)(=O)NC(CO)(CO)CO	-1.4
N[C@H](CC1=NNC2=C1C=CC=C2)C(O)=O	-1.41
NC(CC1=C2C=CC=CC2=NN1)C(O)=O	-1.41
CN[C@@H](C)[C@@H](O)c1ccccc1	-1.41
O=C1OC(=O)c2cc3C(=O)OC(=O)c3cc12	-1.41
NC(C(=O)NCC(O)=O)C1=CC=CC=C1	-1.41
NC(CC1=NNC2=C1C=CC=C2)C(O)=O	-1.41
CC1(C)[C@@H](CC[C@]1(C)C(O)=O)C(O)=O	-1.42
c1(c2ncccc2)ccccn1	-1.42
C\N=C(/NCCSCC1=C(C)N=CN1)NC#N	-1.43
CN=C(NCCSCc1nc[nH]c1C)NC#N	-1.43
Cc1[nH]c[n]c1CSCCN/C(/NC)=N/C#N	-1.43
CC1=C(C#N)C(=O)N(CCC(O)=O)C(=C1)O	-1.44
C\N=C(/NCCSCC1=C(C)NC=N1)NC#N	-1.46
OC(=O)CC1(CCCCC1)CC(O)=O	-1.47
NC1=NC(N)=C(OC2OC(CO)C(O)C(O)C2O)C(=O)N1	-1.48
NC1=NC(=O)C(=C(N)N1)O[C@@H]2O[C@H](CO)[C@@H](O)[C@H](O)[C@H]2O	-1.48
OCCOC(=O)C1=C(C=CC=C1)C(O)=O	-1.48
CN\C(NC#N)=N/CCSCC1=C(C)NC=N1	-1.48
C/C=C/CCC1CCCC(=O)O1	-1.49
CC(=O)OC1=CC=C(C=C1)C(C)=O	-1.52
OP(O)(=O)CN(CCCCCCN(CP(O)(O)=O)CP(O)(O)=O)CP(O)(O)=O	-1.52
CC1(C)C2CCC(C2)C(=O)C1=O	-1.52
OC(=O)CC(N(CCC#N)CCC#N)C(O)=O	-1.53
OC(=O)C[C@H](N(CCC#N)CCC#N)C(O)=O	-1.53
CC(C)C(O)(CCC(C)(O)C(O)=O)C(O)=O	-1.53
CNC(NCCSCc1c(C)[nH]cn1)=NC#N	-1.53
C\C=C\CC1(C)C(=O)NC(=O)N(C)C1=O	-1.54
COC1=C(C=C(C=C1C(O)=O)C(O)=O)C(O)=O	-1.54
C\C=C/CC1(C)C(=O)NC(=O)N(C)C1=O	-1.54
CC=CCC1(C)C(=O)NC(=O)N(C)C1=O	-1.54
NC1=NC=NC2=C1N=CN2[C@@H]1O[C@H](COP(O)(O)=O)[C@@H](O)[C@H]1O	-1.54
CC1(C)CC(=O)CC(C)(C1)C#N	-1.54
[#7]C1=C2[NH0]=C[NH0](C3OC(COP(O)(O)=O)C(O)C3O)C2=[NH0]C=[NH0]1	-1.54
CC(=O)OC1=CC2=C(NC(=O)C2)C=C1	-1.54
c1(c2ccncc2)ccncc1	-1.54
CC(=O)CCc1ccc(O)cc1	-1.55
CO[C@H]1O[C@H](CNC(=O)N(CCCl)N=O)[C@H](O)[C@H](O)[C@H]1O	-1.56
CO[C@H]1O[C@H](CNC(=O)N(CCCl)N=O)[C@@H](O)[C@H](O)[C@H]1O	-1.56
CC(=O)NCC(=O)NC1=CC=CC=C1	-1.57
CCSC(C(O)=O)C1=CC=CC=C1	-1.57
CCOC(=O)CSC1=CC=CC=C1	-1.57
[#6]CC1=[NH0]C2=C([NH0]1[#6])C(=O)N([#6])C(=O)N2[#6]	-1.57
CCC1=NC2=C(N1C)C(=O)N(C)C(=O)N2C	-1.57
CCCCOP(=O)(CC)OCCCC	-1.57
CC(=O)Nc1ccccc1CC	-1.59
COc1ccc(OC)c(NC(C)=O)c1	-1.59
CC1(C)C(C(O)=O)CCC1(C)C(O)=O	-1.595
CC1=C(C(N)=O)C(=O)N(CCC(O)=O)C(=C1)O	-1.6
CN(C)C1CCC\C=C/CC1	-1.6
CN(C)C1CCCC=CCC1	-1.6
CCCCCCCC(=O)N(C)C	-1.6
NC1=CC=C(C=C1)S(=O)(=O)NC1=NN=C(Cl)C=C1	-1.61
CC(=O)NC1=CC(=CC=C1)C(C)=O	-1.62
CC(=O)NC1=CC=C(C=C1)S(=O)(=O)NC1=NN=C(S1)S(N)(=O)=O	-1.62
OP(O)(=O)C1=CC=CC2=CC=CC=C12	-1.62
CCCCNC(=O)OCCOC(=O)C=C	-1.63
COC(Cc1ccccc1)OC	-1.63
CCCCCC1CCCC(=O)O1	-1.63
CC1(C)CC(C)(CC1C(O)=O)C(O)=O	-1.64
NC1=CC=C(C2=CC=C(C=C12)S(O)(=O)=O)S(O)(=O)=O	-1.64
CCCCN(CCO)CCCC	-1.64
CCCCC(=O)OCN1C(=O)NC=C(F)C1=O	-1.66
CCOC1=CC=C(C=C1)N(C)C(N)=O	-1.66
CC1=CC(=O)N(N1)C1=CC=C(C=C1)S(O)(=O)=O	-1.67
NC1=CC=CC2=C1C=C(C=C2)S(O)(=O)=O	-1.68
CCOC(=O)CCCCC(=O)OCC	-1.68
CC(NC(=O)C1=CC=CC=C1)C(O)=O	-1.68
Cc1c(nc[nH]1)CSCCN\C(=N\C)NC#N	-1.69
COC(=O)OC1=CC=C(NC(C)=O)C=C1	-1.69
CC1=NN(C(=O)C1)c2ccc(cc2)[S](O)(=O)=O	-1.69
NC1=CC=C(C=C1)S(=O)(=O)N=C1CC=CN1	-1.69
COC(CC(O)=O)C1=CC=CC=C1	-1.7
NC[C@H](CC(O)=O)C1=CC=C(Cl)C=C1	-1.7
NCC(CC(O)=O)C1=CC=C(Cl)C=C1	-1.7
CC(C)(O)C1CCC(C)(O)CC1	-1.703333333
COC1=CC2=C(N=CC=N2)C(N)=C1OC	-1.71
CC1CCC(C(O)C1)C(C)=C	-1.71
[#6]OC1=C(O[#6])C([#7])=C2[NH0]=CC=[NH0]C2=C1	-1.71
O=C(N1)NC(C(C(C)C)(CC=C)C1=O)=O	-1.71
CN(CC1=CN=C(Cl)C=C1)C(\C)=N\C#N	-1.72
[#6]CN(C[#6])C(=O)CSC1=CC=C(Cl)[NH0]=[NH0]1	-1.72
CC(=C)C1CC=C(C)C(O)C1	-1.72
CCOC(=O)C1=CC(OC)=C(O)C=C1	-1.72
CC(C)C1=NN(C(=O)NC(C)(C)C)C(=O)N1N	-1.72
CC(=O)CCc1ccccc1	-1.72
[#6]N(CC1=CC=C(Cl)[NH0]=C1)C(\[#6])=N\C#N	-1.72
CN(CC1=CC=C(Cl)N=C1)C(C)=NC#N	-1.72
CCN(CC)C(=O)CSC1=CC=C(Cl)N=N1	-1.72
CNC(=O)COC(=O)c1ccccc1	-1.72
CC(C)OC(=O)CCC(=O)OC(C)C	-1.73
NC1=C2N=CN(C3OC(CO)C(O)C3O)C2=NC=N1	-1.73
Cc1ccc2cccc(O)c2n1	-1.73
NC1=NC=NC2=C1N=CN2[C@@H]1O[C@H](CO)[C@@H](O)[C@H]1O	-1.73
O=C(N1)NC(C(CCCC)(CC)C1=O)=O	-1.735
NC1=CC=C2C=CC=CC2=C1S(O)(=O)=O	-1.74
OC(=O)C1=CC=CC2=C1N=CC=C2	-1.74
CN1CC(O)N(C1=O)C1=NN=C(S1)C(C)(C)C	-1.74
CCC1OC(=O)C2=CC=CC=C12	-1.75
CC(C)=CCCC(C)(O)C#C	-1.77
CCCC1CC(=CC(=O)C1)C	-1.77
CC1=NN(C(=O)C1)c2cccc(c2)[S](O)(=O)=O	-1.77
NC1=C2N=CN(C3OC(COP(O)(O)=O)C(O)C3O)C2=NC=N1	-1.77
OC(=O)CCCC1=CC=CC=C1	-1.78
CC1(C2CCC1(C)C(=O)C2)C(O)=O	-1.78
O=C(OCCC)c1cc(O)c(O)c(O)c1	-1.78
CC(C)[C@H]1CCC(=CC1=O)C	-1.79
CCNC(=S)N1CCN(CC1)C(=O)OCC	-1.79
CC(C)(O)C1CCC(C)(O1)C=C	-1.8
CC(NC(=O)C1=CC(=CC=C1)[N+]([O-])=O)C(O)=O	-1.8
O=C(OC)c1ccccc1C(OC)=O	-1.805
CC1OCC(O1)c2ccccc2	-1.81
CC(=O)OCN1C=C(F)C(=O)N(COC(C)=O)C1=O	-1.81
CN1C2=C(N(COC(C)=O)C=N2)C(=O)N(C)C1=O	-1.83
CC1CC(=CC(C)C1C=O)C	-1.84
COC(=O)C1=CC=CC=C1OC(C)=O	-1.84
[#6]CCCOC(=O)C1=C[NH0]=CC=C1	-1.84
C[C@]1(Cn2ccnn2)[C@@H](N3[C@@H](CC3=O)[S]1(=O)=O)C(O)=O	-1.84
CCCCOC(=O)C1=CN=CC=C1	-1.84
Oc1c(OC)cc(CC=C)cc1	-1.843333333
CC(CC2C1(C)C)(CC2)C1=O	-1.85
N[C]12C[CH]3[CH2]C([CH2][CH](C3)C1)C2	-1.85
CC1(C)[C@H]2CC[C@](C)(C2)C1=O	-1.85
CCCCOP(=O)(OCC)OCCCC	-1.85
CC1(C)[C@H]2C[C@](C)(CC2)C1=O	-1.85
CC(C)(C)C1=CC(O)=CC=C1	-1.86
CC1(C)OC(=O)C2=CC=CC=C12	-1.87
CC(CC=O)c1ccccc1	-1.87
CN1C[C@H](O)N(C1=O)C1=NN=C(S1)C(C)(C)C	-1.88
[#6]N1CC(O)N(C1=O)C1=[NH0][NH0]=C([SH0]1)C([#6])([#6])[#6]	-1.88
NC(=O)CNC(=O)OCC1=CC=CC=C1	-1.88
CC(C)C1=C(O)C=C(C)C(Cl)=C1	-1.885
O=C1CCCCCCCCCN1	-1.89
NC(=O)OCC1COC2(CCCCC2)O1	-1.89
COc1c(C2=O)c(CO2)ccc1OC	-1.89
CCOC1=NC2=C(N1C)C(=O)N(C)C(=O)N2C	-1.9
O=C(NC1CC1)NC1=CC=CC=C1	-1.9
COC(=O)C1=CC=C(NC(C)=O)C=C1	-1.9
COC1=C(OC)[C@@H]2[C@H](COC2=O)C=C1	-1.9
COC1=C(OC)C2C(COC2=O)C=C1	-1.9
NC1=NC=NC(NCC2=CC=CC=C2)=N1	-1.91
[#6]CC1=C(C[#6])[NH0]=C2C(O)=[NH0]C=[NH0]C2=[NH0]1	-1.91
CCC1=C(CC)N=C2C(=O)N=CN=C2N1	-1.91
CCc1nc2ncnc(O)c2nc1CC	-1.91
CCC1=NC2=C(N=C1CC)C(=O)NC=N2	-1.91
CC(Nc(cc1)ccc1OC(C)=O)=O	-1.91
CCN(CCO)C1=CC=CC=C1	-1.92
CCOC(=O)C1=C(C=CC=C1C(O)=O)N(=O)=O	-1.92
CC(C)(C)c1cc(O)c(O)cc1	-1.92
CCC(CC=C)(C(=O)NC(N)=O)C(=O)OC	-1.92
C[C@@H]1CCC2C1COC(=O)[C@@H]2C	-1.92
CC1CCC2C1COC(=O)C2C	-1.92
CC(=O)NC1=NC(=O)C2=C(N1)N(COCCO)C=N2	-1.92
Nc2cccc1ccccc12	-1.92
O=C(c(c(C=O)ccc1OC)c1OC)O	-1.92
CCC1(C)NC(=O)C(C)(CC)NC1=O	-1.92
CC(=O)NC1=NC2=C(N=CN2COCCO)C(=O)N1	-1.92
CC1CCC(CC=1)C(C)(C)O	-1.92
CC1=NN(C(=O)C1)c2ccccc2	-1.93
COc1ccc(C)cc1NC(C)=O	-1.93
COC(CNC(=O)N(CCCl)N=O)N1C(=O)NC=C(F)C1=O	-1.93
CCCCOCCOCCCC	-1.94
CC(C)C1(O)CCC(=CC1)C	-1.94
CCCS(=O)(=O)C(S(=O)(=O)CCC)S(=O)(=O)CCC	-1.94
CCCC(=O)OC(C)OP(=O)(OCC)OCC	-1.95
Oc1cc2ccccc2c(O)c1	-1.95
OCC(CO)(CO)COCC(CO)(CO)CO	-1.96
CC(C)C1=CC(C)=CC=C1O	-1.96
CCOP(=O)(Oc1ccc(cc1)[N+]([O-])=O)OCC	-1.97
CC(=O)OCCOC1=CC=CC=C1	-1.98
CC(=C)[C@H]1CC=C(C)C(=O)C1	-1.98
CC2(CC1)CCC1C(O2)(C)C	-1.983333333
CC1(C)C2CC(=O)C1(C)CC2=O	-1.99
CC(C)=CCC[C@@](C)(O)C=C	-1.99
Oc(cc2)cc1c2CCCC1	-1.99
CC(C)=CCCC(C)(O)C=C	-1.99
O=C(N1)NC(C(CC=C)(CC=C)C1=O)=O	-2
CCC(C)c1ccccc1O	-2.01
CCN(CC)c1cccc(O)c1	-2.01
CC1C(CCC1(C)O)C(C)=C	-2.02
CN(C)C1=C(C=C(C=C1)C(O)=O)C(O)=O	-2.02
CC(C)(C)C(=O)OCN1C=C(F)C(=O)NC1=O	-2.03
NS(=O)(=O)C1=CC=C(NC(=O)CCC(O)=O)C=C1	-2.03
CCCCCCCC(C(O)=O)C(O)=O	-2.04
ON(C1CCCCC1)C(=O)C1CC1	-2.04
CC(=O)\C=C\c1ccccc1	-2.05
CC1=NN=C(C(=O)N1N)C1=CC=CC=C1	-2.05
O=C(CC#N)NCC1=CC=CC=C1	-2.06
CC(C)=CCC\C(C)=C/C=O	-2.06
CC(C)(NCCNC(C)(C)C(O)=O)C(O)=O	-2.06
CC(C)(C)C1CCC(O)=CC1	-2.06
CC(C)=CCCC(C)=CC=O	-2.06
CC(=C)[C@@H]1CC=C(C)C(=O)C1	-2.06
[O-][N+](=O)CC1=CC=C2C=CC=CC2=N1	-2.06
CC1=CCC(C(C)=C)CC1=O	-2.06
NC1=CC=C2C(O)=CC=CC2=C1S(O)(=O)=O	-2.06
CC(=O)OCCC1=CC=CC=C1	-2.06
NS(=O)(=O)C1=CC(F)=C(C=C1)S(=O)(=O)CCCCO	-2.065
OC(Cc1c[nH]c2c1cccc2)=O	-2.07
CC(c1cc(O)c(C)cc1)C	-2.08
CNC(=O)O\N=C1\C(Cl)C2CC(C#N)C1C2	-2.08
CNC(=O)O\N=C1\[C@H](Cl)[C@H]2C[C@H](C#N)[C@@H]1C2	-2.08
CNC(=O)O\N=C1/[C@@H](Cl)[C@@H]2C[C@H](C#N)[C@H]1C2	-2.08
CNC(=O)O\N=C1/[C@@H](Cl)C2C[C@H](C#N)C1C2	-2.08
CNC(ON=C1C2C(C#N)CC(C2)C1Cl)=O	-2.08
CCOC(=O)C(CC)(CC)C(=O)NC(N)=O	-2.08
COC1=C(OC)C2=C(COC2=O)C(N)=C1	-2.08
CNC(=O)O\N=C1/C(Cl)C2CC(C#N)C1C2	-2.08
CC1(C)[C@@H]2CC[C@]1(C)C(=O)C2	-2.09
C=CC=C(C)C=CC=CC	-2.09
C\C=C\C=C\C(\C)=C\C=C	-2.09
NC(=O)NC(CC1=CC=CC=C1)C(O)=O	-2.1
CC1(C)C2CC(O)C(=C)C1C2	-2.1
CC(=O)C(OC1=C(Cl)C=CC=C1)C(O)=O	-2.1
Oc2cccc1ccccc12	-2.1
CCOC1=CC=C(NC(=O)CO)C=C1	-2.11
CC(=O)OC(=C)c1ccccc1	-2.11
CCCCCCCC(=O)NCC(O)=O	-2.11
CC(C)CC1(C=C)C(=O)NC(=O)NC1=O	-2.12
CCCCCCCCOCCO	-2.12
COC1=CC(C=O)=CC(OC)=C1OC	-2.12
CNC(CC1=CC=C(O)C=C1)C(O)=O	-2.13
CN[C@@H](Cc1ccc(O)cc1)C(O)=O	-2.13
[#6]C1=C[SH0]C(NS(=O)(=O)C2=CC=C([#7])C=C2)=[NH0]1	-2.13
CC(C)C1=CC=CC(=O)C(O)=C1	-2.14
CCCC(=O)NC1=CC=CC=C1	-2.14
COC1=NC=C(NC(=O)C2CC2)C=C1	-2.14
CCC1=CC=C(NC(C)=O)C=C1	-2.15
COC1=C(O)C=CC(C=CC)=C1	-2.15
NC1=CC=C(C=C1)S(=O)(=O)NC1=NC=CC(N)=N1	-2.15
OC(=O)C1=CC2=C(OC1=O)C=CC=C2	-2.16
CCCCC(=O)NNC(=O)CCCC	-2.16
CCC(CC)(C(=O)NC(N)=O)C(=O)OCOC	-2.17
CCCCC1(CCO)C(=O)NC(=S)NC1=O	-2.17
C[C@H]1CC[C@@H](CC1=O)C(C)=C	-2.18
O=C1CC(C(C)=C)CCC1C	-2.18
CCCc1ccc(O)c(OC)c1	-2.18
COC1=CC=C(\C=C\C(O)=O)C=C1	-2.18
CC1=CC2=C(C=CC=C2)C=N1	-2.19
CCOC1=C(OC)C=C(C=O)C=C1	-2.19
CCCCCOC(=O)CCOCC	-2.19
CCC(C)c1ccc(O)cc1	-2.19
CCOC(=O)CC1=CC=CC=C1	-2.195
CCCC(=O)OCN1C=C2C(=N1)N=CNC2=O	-2.2
Oc1ccc2cc(O)ccc2c1	-2.2
COC1=CC=C(CCC(O)=O)C=C1	-2.21
COC1=CC=C(C=C1)C(C)C(O)=O	-2.21
COC1=CC=C(COC(C)=O)C=C1	-2.215
CC1CCOC(C1)C=C(C)C	-2.22
CC(CCCC(C)(C)O)C=C	-2.22
Cc1cc(O)c(C(C)C)cc1	-2.22
Oc2cc1ccccc1cc2	-2.22
NS(=O)(=O)C1=CC=C(C=C1)S(=O)(=O)CCCCO	-2.22
NC(=O)C1=CC=CC=C1OCC=C	-2.23
CC(C)C1CCC(=O)C(C)=C1	-2.23
CCOC(=O)N[S](=O)(=O)c1ccc(C)cc1	-2.24
CC(C)(O)[C@H]1CC[C@](C)(O)CC1	-2.24
O=S(Nc1ncccn1)(c2ccc(N)cc2)=O	-2.242
Cc1cccc(C)c1OCC(O)=O	-2.26
n1(Cc2ccccc2)cncc1	-2.26
[#6]CC1=C(C[#6])[NH0]=C2[NH0]=C(O)[NH0]=CC2=[NH0]1	-2.26
CC(=C)C(=O)OCCOC(=O)C(C)=C	-2.26
CCC1=C(CC)N=C2C=NC(=O)N=C2N1	-2.26
[truncated: 6,439 more rows]
